# Supplementary material for: cis-Bis(2-sulfidopyridine N-oxide)platinum(II)
Source: Acta Crystallogr Sect E Struct Rep Online. 2008 Jan 25;64(Pt 2):m425. doi: 10.1107/S1600536808002006 (PMC2960410; doi:10.1107/S1600536808002006)
Supplement: Supplementary file 2 [file e-64-0m425-Isup2.hkl]

# 


# h,k,l, Fc-squared, Fo-squared, sigma(Fo-squared) and status flag 


# 


data_I


_shelx_title ' pci in P 21/n' 


_shelx_refln_list_code          4 


_shelx_F_calc_maximum      375.32 


_exptl_crystal_F_000       832.00 


_reflns_d_resolution_high  0.7602 


 


loop_ 


 _symmetry_equiv_pos_as_xyz 


 'x, y, z' 


 '-x+1/2, y+1/2, -z+1/2' 


 '-x, -y, -z' 


 'x-1/2, -y-1/2, z-1/2' 


 


_cell_length_a     6.9832 


_cell_length_b    22.3897 


_cell_length_c     8.1495 


_cell_angle_alpha  90.000 


_cell_angle_beta  113.572 


_cell_angle_gamma  90.000 


 


_shelx_F_squared_multiplier     1.000 


 


loop_ 


 _refln_index_h 


 _refln_index_k 


 _refln_index_l 


 _refln_F_squared_calc 


 _refln_F_squared_meas 


 _refln_F_squared_sigma 


 _refln_observed_status 


   2   0   0    27735.05    29619.79    872.13 o 


   4   0   0    17385.08    18116.78    454.04 o 


   6   0   0    13047.18    11772.29    681.97 o 


   8   0   0     1618.11     1677.64    158.49 o 


   1   1   0      327.34      364.35     24.98 o 


   2   1   0      181.45      248.71     21.29 o 


   3   1   0      327.56      527.96     41.24 o 


   4   1   0       72.60      208.71     17.28 o 


   5   1   0     1551.87     2046.16     74.50 o 


   6   1   0       22.17      726.09    123.88 o 


   7   1   0        5.14      186.41     34.31 o 


   8   1   0        1.53      124.17     40.05 o 


   0   2   0      390.48      579.53    186.20 o 


   1   2   0   116351.88   121363.49   1791.26 o 


   2   2   0     2118.89     2182.17     70.54 o 


   3   2   0    37885.36    38936.62    772.12 o 


   4   2   0       89.19      126.50     17.67 o 


   5   2   0    20112.70    19249.39    456.30 o 


   6   2   0       29.90       26.93     23.25 o 


   7   2   0     3625.94     3467.54    184.39 o 


   8   2   0        5.98       15.87     30.01 o 


   1   3   0     1147.88     1130.46     60.80 o 


   2   3   0     1304.40     1321.35     41.56 o 


   3   3   0      138.12      222.23     25.71 o 


   4   3   0     1263.65     1457.26     44.36 o 


   5   3   0      731.74     1134.40     69.51 o 


   6   3   0      381.76      550.24     35.38 o 


   7   3   0        2.47      193.03     39.93 o 


   8   3   0        3.26      117.15     29.19 o 


   0   4   0   140862.12   131778.12   5272.12 o 


   1   4   0     8920.93     9288.89    191.46 o 


   2   4   0    40358.16    41440.23    551.32 o 


   3   4   0      559.35      691.74     19.19 o 


   4   4   0    25840.97    25247.35    480.05 o 


   5   4   0      221.85      320.27     26.86 o 


   6   4   0     9769.43     8842.08    242.59 o 


   7   4   0      131.67      120.72     29.97 o 


   8   4   0     2512.80     2455.12    134.76 o 


   1   5   0       22.44       60.93      6.61 o 


   2   5   0        1.74       32.05      8.02 o 


   3   5   0        1.05       46.38     10.32 o 


   4   5   0     1950.21     2249.57     68.02 o 


   5   5   0      658.97      855.25     28.16 o 


   6   5   0       48.99      202.18     31.04 o 


   7   5   0       94.96      216.13     31.05 o 


   8   5   0       24.63      150.24     29.64 o 


   0   6   0     3961.82     4019.26    125.96 o 


   1   6   0    30752.14    30520.10    568.34 o 


   2   6   0     4042.42     3962.24    127.28 o 


   3   6   0    38648.69    38283.06    447.16 o 


   4   6   0     2543.35     2610.40     37.90 o 


   5   6   0    17593.07    16202.09    337.95 o 


   6   6   0      406.72      471.84     27.65 o 


   7   6   0     4012.29     3783.55    149.61 o 


   8   6   0      140.98      188.80     35.23 o 


   1   7   0      166.09      262.46     12.01 o 


   2   7   0      706.08      782.40     30.62 o 


   3   7   0      594.43      702.71     23.42 o 


   4   7   0       30.35       86.94     13.02 o 


   5   7   0      249.60      338.76     28.73 o 


   6   7   0       12.65       96.37     21.55 o 


   7   7   0       49.62      137.28     26.96 o 


   8   7   0      153.72      250.43     33.56 o 


   0   8   0     8032.58     7329.79    228.82 o 


   1   8   0     1343.92     1356.14     22.45 o 


   2   8   0    38530.74    38515.27    536.89 o 


   3   8   0     7896.63     7613.60     94.02 o 


   4   8   0    22523.44    21456.73    276.09 o 


   5   8   0     1952.11     1827.02     44.09 o 


   6   8   0     6588.82     6220.76    172.36 o 


   7   8   0      402.88      415.50     34.17 o 


   8   8   0     2652.19     2400.68     93.68 o 


   1   9   0      488.50      577.31     16.20 o 


   2   9   0      222.94      302.85     17.36 o 


   3   9   0       72.54      113.44     12.71 o 


   4   9   0      388.53      472.02     19.34 o 


   5   9   0      576.05      703.01     30.29 o 


   6   9   0      130.64      168.25     23.77 o 


   7   9   0      287.01      343.09     30.87 o 


   8   9   0       59.54      187.88     93.13 o 


   0  10   0     6523.79     6756.04    109.75 o 


   1  10   0    20400.91    19609.28    253.43 o 


   2  10   0     3609.83     3296.27     70.86 o 


   3  10   0    23033.67    21999.54    344.92 o 


   4  10   0     6600.13     6101.03    127.19 o 


   5  10   0     9995.57     8999.78    193.61 o 


   6  10   0     1173.62     1109.80     41.05 o 


   7  10   0     3078.29     2906.32    125.12 o 


   1  11   0      153.56      192.76     12.56 o 


   2  11   0        3.02       23.80     13.40 o 


   3  11   0      246.00      281.68     18.66 o 


   4  11   0        2.30       50.24     16.15 o 


   5  11   0     1052.17      916.00     33.35 o 


   6  11   0       83.41      112.06     22.07 o 


   7  11   0       44.79       82.08     24.69 o 


   0  12   0    32612.77    31249.37    739.65 o 


   1  12   0     6106.62     5794.16     91.90 o 


   2  12   0    23974.15    23190.35    356.35 o 


   3  12   0     6965.60     6570.53    117.30 o 


   4  12   0     6850.26     6410.99    141.41 o 


   5  12   0     3869.09     3508.48     95.43 o 


   6  12   0     4308.53     3777.21    188.68 o 


   7  12   0      864.34      930.89     50.41 o 


   1  13   0        0.06       73.94     13.17 o 


   2  13   0      254.38      351.93     20.26 o 


   3  13   0      175.32      202.54     19.48 o 


   4  13   0     2395.29     2101.50     88.38 o 


   5  13   0        8.95       30.02     20.33 o 


   6  13   0      126.87      111.38     20.28 o 


   7  13   0       55.43       66.07     28.01 o 


   0  14   0    19109.71    19258.29    128.00 o 


   1  14   0    23031.21    22105.69    167.30 o 


   2  14   0     7293.94     6763.96    114.95 o 


   3  14   0    11199.53    10616.09    192.06 o 


   4  14   0     4134.74     3590.43    216.69 o 


   5  14   0     3953.50     3834.39    118.47 o 


   6  14   0     1703.57     1657.22    103.73 o 


   7  14   0     1340.65     1486.82     68.29 o 


   1  15   0       29.32      164.59     18.30 o 


   2  15   0       73.63      108.74     18.42 o 


   3  15   0      473.80      565.28     27.64 o 


   4  15   0      251.42      208.71     33.72 o 


   5  15   0        4.90       22.70     21.73 o 


   6  15   0       73.27      111.78     29.46 o 


   7  15   0       10.54       27.08     27.97 o 


   0  16   0    18854.46    18648.76    132.10 o 


   1  16   0    18743.19    18124.58    159.50 o 


   2  16   0    13469.36    12731.07    164.61 o 


   3  16   0     2811.38     2630.21     55.33 o 


   4  16   0     2787.79     2617.28     74.81 o 


   5  16   0     3119.48     2904.94    116.12 o 


   6  16   0     1707.00     1796.01     94.82 o 


   7  16   0      975.88     1016.16     59.75 o 


   1  17   0        0.88      113.61     19.66 o 


   2  17   0       28.93      103.18     18.83 o 


   3  17   0      169.16      185.31     22.32 o 


   4  17   0      118.13       84.88     20.43 o 


   5  17   0      171.32      200.87     24.88 o 


   6  17   0       20.33       23.75     27.12 o 


   0  18   0    15953.17    16109.25    162.55 o 


   1  18   0     5877.37     5781.69     58.33 o 


   2  18   0     8375.91     8048.02     93.59 o 


   3  18   0     6996.83     6427.04    118.27 o 


   4  18   0     3293.83     3109.32     87.19 o 


   5  18   0     1532.76     1464.21     59.37 o 


   6  18   0     1485.26     1577.97     86.18 o 


   1  19   0       38.66      166.74     22.70 o 


   2  19   0      488.52      606.93     30.06 o 


   3  19   0       22.18       64.91     20.19 o 


   4  19   0       20.29       33.73     20.30 o 


   5  19   0      453.28      401.57     40.38 o 


   6  19   0       30.90       36.26     27.21 o 


   0  20   0     1069.14     1129.14     56.67 o 


   1  20   0     9054.98     8961.88    103.07 o 


   2  20   0     4198.64     4128.14     74.79 o 


   3  20   0     3875.40     3760.48     61.14 o 


   4  20   0     2087.81     1923.01     68.07 o 


   5  20   0     2343.24     2351.65    112.02 o 


   6  20   0      659.97      758.46     45.88 o 


   1  21   0       59.51      145.56     22.70 o 


   2  21   0       10.54       81.90     22.21 o 


   3  21   0       59.91       92.42     21.65 o 


   4  21   0      460.53      510.77     28.59 o 


   5  21   0        1.19       21.26     23.99 o 


   0  22   0     3793.63     3888.39     92.18 o 


   1  22   0      663.38      731.15     36.08 o 


   2  22   0     4517.49     4572.72     58.37 o 


   3  22   0     2280.25     2225.80     49.54 o 


   4  22   0     3313.60     3218.53     96.41 o 


   5  22   0      533.66      622.47     34.21 o 


   1  23   0        9.43       45.83     23.96 o 


   2  23   0        9.22       60.57     23.67 o 


   3  23   0       54.94      127.77     23.34 o 


   4  23   0       47.32       84.49     21.61 o 


   5  23   0        2.25      -12.95     22.55 o 


   0  24   0      748.60      770.37     51.55 o 


   1  24   0     2327.38     2417.52     52.85 o 


   2  24   0      489.80      556.09     32.93 o 


   3  24   0     3182.81     3280.60     58.15 o 


   4  24   0      487.13      539.59     27.79 o 


   1  25   0       14.24       40.44     26.81 o 


   2  25   0       27.81       96.79     28.74 o 


   3  25   0       31.65       45.11     23.26 o 


   4  25   0       94.75      109.66     21.72 o 


   0  26   0     1885.81     2075.66    109.25 o 


   1  26   0      516.12      626.44     37.87 o 


   2  26   0     2407.40     2566.13     71.54 o 


   3  26   0      165.32      188.20     25.88 o 


   1  27   0        1.93       61.32     27.12 o 


   2  27   0       18.87       16.29     26.14 o 


   3  27   0        9.82       37.84     22.41 o 


   0  28   0      658.49      749.02     57.33 o 


   1  28   0     2131.58     2408.77     69.12 o 


   2  28   0       88.67      100.07     28.78 o 


   1  29   0       24.10       75.03     32.61 o 


  -7   0   1     2327.71     2584.82     97.65 o 


  -5   0   1     4861.25     5317.47    223.19 o 


  -3   0   1    30590.43    31519.46    788.51 o 


  -1   0   1    63698.53    63732.14   1933.58 o 


   1   0   1    23911.62    25040.96    705.35 o 


   3   0   1    16557.96    17097.85    343.04 o 


   5   0   1     2973.28     3089.24    147.02 o 


   7   0   1     1146.54     1243.02     96.67 o 


  -8   1   1     2111.02     1934.75    125.08 o 


  -7   1   1     3454.83     3205.11    104.64 o 


  -6   1   1     6220.41     5326.19    278.81 o 


  -5   1   1     6053.96     6030.38    179.87 o 


  -4   1   1     9046.22     8783.96    305.81 o 


  -3   1   1    16292.36    16440.15    267.98 o 


  -2   1   1    82480.34    90833.99   1018.32 o 


  -1   1   1    37799.11    40444.81    994.22 o 


   0   1   1    10873.15    11919.62    170.58 o 


   1   1   1    17616.84    18533.93    447.91 o 


   2   1   1     3446.85     3706.78     76.90 o 


   3   1   1     8100.88     8227.52    167.86 o 


   4   1   1     5732.13     6052.34    119.00 o 


   5   1   1     2871.09     2900.89     91.68 o 


   6   1   1     2764.79     2627.31    105.23 o 


   7   1   1      885.82     1015.47     37.36 o 


   8   1   1      665.29      780.01     45.82 o 


  -8   2   1     1175.38     1268.74     60.08 o 


  -7   2   1       98.15      452.15     34.59 o 


  -6   2   1     2915.35     2937.39    106.54 o 


  -5   2   1        4.93      171.98     19.94 o 


  -4   2   1     8329.23     8206.11    239.70 o 


  -3   2   1     3501.68     3593.81     88.70 o 


  -2   2   1    99465.02   107607.41    996.91 o 


  -1   2   1     2386.31     2367.09     34.71 o 


   0   2   1    12838.86    14237.73    225.67 o 


   1   2   1        5.63       36.03      8.43 o 


   2   2   1    13299.73    13648.88    253.40 o 


   3   2   1     1198.11     1273.39     54.97 o 


   4   2   1    11576.55    11789.77    200.28 o 


   5   2   1       71.31      251.76     23.60 o 


   6   2   1     2296.47     2436.42     86.72 o 


   7   2   1       94.69      211.60     27.73 o 


   8   2   1      603.39      669.57     67.74 o 


  -8   3   1      928.76     1005.71     46.81 o 


  -7   3   1     5446.44     4790.51    196.66 o 


  -6   3   1     1161.21     1344.18     42.43 o 


  -5   3   1     8806.68     8043.95    405.86 o 


  -4   3   1     4037.32     3875.81    123.04 o 


  -3   3   1    19678.66    20497.83    239.64 o 


  -2   3   1    72191.21    76407.84    882.40 o 


  -1   3   1    40835.49    43525.21    579.79 o 


   0   3   1     4082.44     4514.08     46.30 o 


   1   3   1    17734.71    18793.89    372.57 o 


   2   3   1    13681.17    14374.90    204.21 o 


   3   3   1     4898.03     5346.03    109.50 o 


   4   3   1     8358.34     8384.21    142.91 o 


   5   3   1     4669.01     4459.68    122.89 o 


   6   3   1      762.27      908.67     36.38 o 


   7   3   1     1708.73     1740.07     83.13 o 


  -8   4   1        7.17       98.22     32.91 o 


  -7   4   1     2371.56     2519.25     77.00 o 


  -6   4   1       87.20      126.23     23.05 o 


  -5   4   1     8232.02     8044.56    192.56 o 


  -4   4   1       35.51       81.62     14.16 o 


  -3   4   1    11298.08    11497.97    131.88 o 


  -2   4   1    17788.67    18362.10    216.47 o 


  -1   4   1    19632.36    20406.74    442.83 o 


   0   4   1     2874.41     3046.78     47.99 o 


   1   4   1    25044.83    26885.08    439.36 o 


   2   4   1     1716.29     1986.63     40.58 o 


   3   4   1    17646.85    17909.53    322.89 o 


   4   4   1      959.21     1131.97     30.86 o 


   5   4   1     4409.18     4407.23    160.04 o 


   6   4   1        7.15       82.77     23.86 o 


   7   4   1     2099.31     2108.74     85.56 o 


  -8   5   1     1395.15     1332.82     60.69 o 


  -7   5   1      379.33      576.22     32.56 o 


  -6   5   1     6030.12     5660.56    203.90 o 


  -5   5   1     1677.29     1755.17     60.15 o 


  -4   5   1    17424.23    17060.54    263.10 o 


  -3   5   1    11305.71    11100.50    116.76 o 


  -2   5   1    10746.62    10809.49    117.18 o 


  -1   5   1     7392.45     7531.61    145.73 o 


   0   5   1    27542.93    29354.04    452.36 o 


   1   5   1    15638.87    16448.35    335.06 o 


   2   5   1    21747.05    22992.98    335.93 o 


   3   5   1    20156.41    20309.45    307.75 o 


   4   5   1     7704.30     7703.26    148.17 o 


   5   5   1      920.55     1090.25     41.49 o 


   6   5   1     2824.37     2818.74     98.78 o 


   7   5   1      215.01      359.53     37.03 o 


  -8   6   1      821.80      941.28     40.31 o 


  -7   6   1       23.79       98.74     24.99 o 


  -6   6   1     4683.03     4348.35    185.15 o 


  -5   6   1      226.47      322.70     20.69 o 


  -4   6   1     5174.04     4917.66    115.61 o 


  -3   6   1     3242.18     3098.49     39.14 o 


  -2   6   1    10408.09    10665.15    101.03 o 


  -1   6   1     3163.32     3303.37     67.18 o 


   0   6   1    22738.46    24183.52    371.11 o 


   1   6   1     2557.44     2600.21     50.00 o 


   2   6   1    19442.59    20251.57    329.33 o 


   3   6   1     2450.99     2628.80     60.68 o 


   4   6   1     9529.13     9035.08    172.76 o 


   5   6   1      541.72      626.36     27.98 o 


   6   6   1     3880.07     3678.43    165.94 o 


   7   6   1       24.32       65.62     30.40 o 


  -8   7   1      284.74      356.96     30.40 o 


  -7   7   1     1881.85     1907.02     47.71 o 


  -6   7   1      586.99      673.45     37.07 o 


  -5   7   1     7789.06     7264.11    198.43 o 


  -4   7   1     2459.46     2349.47     42.06 o 


  -3   7   1    15621.33    15697.29    208.28 o 


  -2   7   1     2999.12     2825.64     32.65 o 


  -1   7   1    10623.63    10540.02    127.53 o 


   0   7   1    12081.97    12440.05    152.74 o 


   1   7   1    38091.98    39789.52    444.09 o 


   2   7   1     8312.91     8371.49    143.49 o 


   3   7   1    23774.53    23585.62    391.16 o 


   4   7   1     3549.46     3538.09     70.36 o 


   5   7   1     3643.98     3545.05     92.75 o 


   6   7   1      764.86      966.47     38.25 o 


   7   7   1     1341.68     1365.10     73.09 o 


  -8   8   1      186.73      226.80     28.09 o 


  -7   8   1     1806.82     1808.95     46.44 o 


  -6   8   1      758.59      839.44     30.64 o 


  -5   8   1     6607.71     6086.07    184.04 o 


  -4   8   1      447.47      520.36     21.14 o 


  -3   8   1     3908.63     3689.39     38.18 o 


  -2   8   1     1397.20     1482.15     20.39 o 


  -1   8   1     6064.85     6100.71     47.22 o 


   0   8   1     1412.50     1395.66     30.40 o 


   1   8   1    18176.11    17892.95    237.40 o 


   2   8   1     6630.91     6798.57    118.28 o 


   3   8   1    15798.30    15512.30    219.71 o 


   4   8   1      160.10      200.26     17.43 o 


   5   8   1     6237.44     5707.99    173.88 o 


   6   8   1     1230.49     1229.50     52.43 o 


   7   8   1     1778.44     1757.21     93.72 o 


  -8   9   1      911.73     1048.10     43.13 o 


  -7   9   1      398.65      460.06     27.78 o 


  -6   9   1     2968.17     2922.79     75.01 o 


  -5   9   1      877.99      869.50     29.72 o 


  -4   9   1    13828.54    12990.45    244.02 o 


  -3   9   1     2166.72     2188.45     33.88 o 


  -2   9   1    12244.74    11912.67    122.13 o 


  -1   9   1     2732.13     2588.72     27.84 o 


   0   9   1    20588.78    20291.45    254.10 o 


   1   9   1     2527.19     2486.39     49.76 o 


   2   9   1    35379.97    35351.37    409.66 o 


   3   9   1     1985.78     2005.15     48.16 o 


   4   9   1    11820.28    11037.98    200.42 o 


   5   9   1      530.18      606.44     31.74 o 


   6   9   1     1650.42     1871.19     96.19 o 


   7   9   1      262.74      418.90     55.73 o 


  -8  10   1      635.46      826.65     40.45 o 


  -7  10   1     1238.05     1024.99     62.46 o 


  -6  10   1      966.29     1095.68     32.09 o 


  -5  10   1     1268.56     1161.50     44.93 o 


  -4  10   1     6869.66     6380.14    126.01 o 


  -3  10   1       64.96       98.01     13.19 o 


  -2  10   1     7638.69     7249.48     70.86 o 


  -1  10   1      557.05      607.28     18.17 o 


   0  10   1    12435.83    12326.85    181.23 o 


   1  10   1     6666.07     6871.68    104.90 o 


   2  10   1    14855.93    14451.11    192.49 o 


   3  10   1      775.65      819.36     38.90 o 


   4  10   1     5836.56     5411.99    108.93 o 


   5  10   1      949.71      919.24     37.38 o 


   6  10   1     2569.68     2530.81    104.12 o 


   7  10   1     1021.04      978.30     64.99 o 


  -8  11   1      274.84      271.31     32.27 o 


  -7  11   1     1705.69     1705.36     78.57 o 


  -6  11   1     1249.97     1086.35     43.69 o 


  -5  11   1     7175.20     6795.87    157.02 o 


  -4  11   1      700.69      748.64     24.77 o 


  -3  11   1    12195.86    11512.85    173.44 o 


  -2  11   1       81.07       86.34     11.10 o 


  -1  11   1    14762.35    14346.66    182.39 o 


   0  11   1     5156.46     5327.89     83.92 o 


   1  11   1    29905.96    30142.03    308.34 o 


   2  11   1      350.34      424.35     17.85 o 


   3  11   1    17890.37    16826.19    229.75 o 


   4  11   1      104.87      138.47     19.83 o 


   5  11   1     3080.96     2946.96     84.19 o 


   6  11   1      826.31      918.54     41.39 o 


   7  11   1     1173.73     1193.14     45.10 o 


  -7  12   1      869.33      919.68     41.91 o 


  -6  12   1     2080.17     1863.17     78.14 o 


  -5  12   1     1310.07     1346.76     55.12 o 


  -4  12   1      559.90      644.62     23.77 o 


  -3  12   1     8475.94     7778.56    130.34 o 


  -2  12   1     1115.34     1204.53     21.18 o 


  -1  12   1    13892.89    13445.71    116.84 o 


   0  12   1     2929.70     2853.35     51.31 o 


   1  12   1     9734.75     9523.52    108.19 o 


   2  12   1     2357.09     2289.98     51.29 o 


   3  12   1     6235.41     6045.63    122.22 o 


   4  12   1      612.25      612.04     50.32 o 


   5  12   1     3533.16     3262.72    115.77 o 


   6  12   1     1765.09     1691.01     71.94 o 


   7  12   1      320.54      416.21     33.83 o 


  -7  13   1      262.81      245.23     30.48 o 


  -6  13   1     3861.87     3620.98    136.43 o 


  -5  13   1     1136.95     1042.74     32.03 o 


  -4  13   1     8814.52     8011.30    169.14 o 


  -3  13   1       38.61       67.38     13.45 o 


  -2  13   1    23493.00    22908.82    320.91 o 


  -1  13   1      279.41      362.20     18.15 o 


   0  13   1    19474.35    18930.76    178.46 o 


   1  13   1      116.41      152.32     14.96 o 


   2  13   1     8024.98     7710.80    165.28 o 


   3  13   1      338.59      387.45     22.40 o 


   4  13   1     5902.93     5453.13    118.49 o 


   5  13   1       91.11      102.33     23.88 o 


   6  13   1     2429.40     2381.87    102.75 o 


   7  13   1      127.21      103.32     28.07 o 


  -7  14   1      772.21      730.84     54.66 o 


  -6  14   1      162.92      236.31     24.98 o 


  -5  14   1      751.98      821.54     30.33 o 


  -4  14   1     5028.93     4582.29     95.75 o 


  -3  14   1     2849.38     2644.63     37.29 o 


  -2  14   1    11940.51    11419.13    153.83 o 


  -1  14   1     4080.64     4054.59     54.65 o 


   0  14   1     9153.84     9161.28     88.75 o 


   1  14   1     1756.42     1707.38     36.21 o 


   2  14   1     3942.81     3869.58     68.75 o 


   3  14   1     1913.52     1843.30     38.30 o 


   4  14   1     2622.46     2552.66     57.47 o 


   5  14   1      991.27      956.44     37.79 o 


   6  14   1      848.05      910.24     46.92 o 


   7  14   1      344.29      510.94     97.29 o 


  -7  15   1     2607.03     2647.28    140.36 o 


  -6  15   1       39.58       16.43     20.97 o 


  -5  15   1     6130.10     5453.58    187.85 o 


  -4  15   1      209.19      237.63     20.94 o 


  -3  15   1    11505.85    10816.32    159.58 o 


  -2  15   1       34.68       69.96     15.92 o 


  -1  15   1    20860.30    19905.80    241.53 o 


   0  15   1      107.40      224.64     16.99 o 


   1  15   1     9656.41     9411.86    142.10 o 


   2  15   1      207.64      267.13     20.32 o 


   3  15   1     3974.94     3885.00     78.30 o 


   4  15   1        1.06       10.81     17.77 o 


   5  15   1     2574.35     2326.90    251.69 o 


   6  15   1       38.99       16.65     24.23 o 


  -7  16   1      441.89      500.14     38.26 o 


  -6  16   1      729.46      800.25     60.05 o 


  -5  16   1     1040.91     1034.83     43.13 o 


  -4  16   1     1058.34     1048.26     30.51 o 


  -3  16   1     3766.69     3671.17     60.69 o 


  -2  16   1     8130.21     7631.54    138.65 o 


  -1  16   1     6493.98     6345.23     81.04 o 


   0  16   1     5415.38     5328.40     58.79 o 


   1  16   1     6814.11     6654.87    128.45 o 


   2  16   1      923.83      922.85     28.36 o 


   3  16   1     1066.65     1112.19     30.67 o 


   4  16   1     2002.26     1976.10     38.45 o 


   5  16   1      853.77      819.59     45.66 o 


   6  16   1      246.38      320.41     33.66 o 


  -7  17   1       76.45       47.39     29.43 o 


  -6  17   1     3234.65     3121.30    158.03 o 


  -5  17   1      114.78       69.22     22.77 o 


  -4  17   1     7777.55     7003.34    140.88 o 


  -3  17   1       21.23       55.32     18.03 o 


  -2  17   1    12670.92    12099.29    128.48 o 


  -1  17   1      384.78      530.84     25.33 o 


   0  17   1    11792.98    11671.58    105.66 o 


   1  17   1      266.09      346.27     24.05 o 


   2  17   1     3464.27     3222.61     52.82 o 


   3  17   1       70.08       42.94     18.21 o 


   4  17   1     2538.55     2608.90     52.47 o 


   5  17   1       20.99       13.92     25.96 o 


   6  17   1     1699.47     1732.30     88.76 o 


  -6  18   1      890.60      819.90     73.17 o 


  -5  18   1      681.52      795.86     32.82 o 


  -4  18   1     1032.30     1031.98     31.02 o 


  -3  18   1     5085.73     4794.38     85.83 o 


  -2  18   1     1220.83     1301.50     30.63 o 


  -1  18   1     6855.86     6941.66     62.95 o 


   0  18   1     5614.19     5641.10     98.78 o 


   1  18   1     1012.06     1075.58     33.08 o 


   2  18   1      706.58      749.79     31.16 o 


   3  18   1     3369.34     3152.64     73.84 o 


   4  18   1      889.50      910.75     30.98 o 


   5  18   1      863.08      899.33     56.87 o 


   6  18   1      527.21      623.92     42.88 o 


  -6  19   1      355.35      337.68     32.54 o 


  -5  19   1     3362.89     3283.67     74.77 o 


  -4  19   1        3.70       -1.71     19.91 o 


  -3  19   1     6951.37     6641.53     91.67 o 


  -2  19   1      219.03      263.63     22.35 o 


  -1  19   1     7834.67     7722.99     65.91 o 


   0  19   1       24.19      151.99     22.32 o 


   1  19   1     6225.12     6081.74     79.27 o 


   2  19   1      142.84      172.17     24.58 o 


   3  19   1     3646.50     3484.81     85.11 o 


   4  19   1        1.22       -7.14     19.55 o 


   5  19   1     1376.29     1389.11     77.58 o 


   6  19   1       36.69       19.67     46.58 o 


  -6  20   1      346.58      442.36     35.56 o 


  -5  20   1     1442.91     1359.80     34.59 o 


  -4  20   1     1568.83     1562.04     38.71 o 


  -3  20   1       89.48      126.35     23.57 o 


  -2  20   1     3208.85     3152.46     51.97 o 


  -1  20   1      323.26      421.91     25.64 o 


   0  20   1     4097.57     4228.92     55.03 o 


   1  20   1     2588.11     2653.83     59.98 o 


   2  20   1     2528.23     2521.42     72.23 o 


   3  20   1      463.34      567.86     27.87 o 


   4  20   1     1251.23     1245.70     41.77 o 


   5  20   1      395.53      492.15     34.98 o 


  -6  21   1      972.23     1018.60     44.71 o 


  -5  21   1      104.13      123.51     22.57 o 


  -4  21   1     3872.93     3784.76    111.48 o 


  -3  21   1      201.31      234.04     26.31 o 


  -2  21   1     3725.69     3760.10     62.08 o 


  -1  21   1      284.03      350.70     24.50 o 


   0  21   1     3837.93     4139.07     73.25 o 


   1  21   1       29.91       69.52     21.07 o 


   2  21   1     6781.92     6563.67    169.50 o 


   3  21   1       39.74       49.07     20.07 o 


   4  21   1     2388.06     2435.41     80.92 o 


   5  21   1       18.70       30.15     25.30 o 


  -5  22   1      916.58      965.48     30.80 o 


  -4  22   1      176.17      259.99     26.22 o 


  -3  22   1     1096.22     1153.81     35.25 o 


  -2  22   1       38.29       67.96     25.34 o 


  -1  22   1     1807.33     1919.73     40.45 o 


   0  22   1      899.85      901.65     33.00 o 


   1  22   1     2107.56     2333.58     42.33 o 


   2  22   1      354.52      443.19     29.69 o 


   3  22   1     2103.63     2132.55     57.79 o 


   4  22   1      437.62      515.70     31.60 o 


   5  22   1      749.67      843.21     36.84 o 


  -5  23   1     1066.47     1159.11     39.46 o 


  -4  23   1      268.48      309.86     27.07 o 


  -3  23   1     2064.30     2113.78     47.17 o 


  -2  23   1      278.22      349.02     32.06 o 


  -1  23   1     2605.83     2740.24     54.95 o 


   0  23   1       70.23      124.30     22.51 o 


   1  23   1     4612.82     4812.08     74.75 o 


   2  23   1      289.21      395.65     30.07 o 


   3  23   1     3187.49     3305.40     87.27 o 


   4  23   1      155.71      152.68     27.59 o 


  -5  24   1      231.60      197.00     24.51 o 


  -4  24   1      930.07      963.09     32.55 o 


  -3  24   1      100.78      120.89     26.17 o 


  -2  24   1      360.66      498.14     34.63 o 


  -1  24   1      175.51      222.92     28.22 o 


   0  24   1     1505.03     1653.89     37.95 o 


   1  24   1      150.78      244.54     26.64 o 


   2  24   1     1901.57     2060.43     54.38 o 


   3  24   1      464.59      587.89     36.62 o 


   4  24   1      879.92      969.52     46.63 o 


  -4  25   1      962.99     1051.53     37.08 o 


  -3  25   1      326.09      389.87     31.33 o 


  -2  25   1     1847.07     1930.61     65.65 o 


  -1  25   1      182.66      210.69     28.33 o 


   0  25   1     1864.19     2057.06     51.66 o 


   1  25   1      363.74      504.19     31.45 o 


   2  25   1     2459.76     2608.32     49.80 o 


   3  25   1      880.41      991.60     34.67 o 


   4  25   1     1128.13     1249.93     85.97 o 


  -4  26   1      119.86      125.61     24.88 o 


  -3  26   1      548.01      696.51     35.51 o 


  -2  26   1      440.72      596.48     39.45 o 


  -1  26   1      492.11      634.00     37.59 o 


   0  26   1       40.52       64.25     24.91 o 


   1  26   1     1277.73     1484.54     44.40 o 


   2  26   1      219.96      313.65     28.72 o 


   3  26   1      955.98     1072.64     31.87 o 


  -3  27   1      718.18      802.74     34.79 o 


  -2  27   1      213.16      312.68     33.74 o 


  -1  27   1     1732.53     1961.52     78.03 o 


   0  27   1      471.66      634.96     35.71 o 


   1  27   1     1132.11     1303.43     44.12 o 


   2  27   1      685.61      827.46     33.81 o 


  -2  28   1      733.79      854.07     40.04 o 


  -1  28   1      205.99      334.81     33.47 o 


   0  28   1      813.98      973.88     40.18 o 


   1  28   1       35.25       30.45     25.57 o 


   2  28   1      403.32      540.68     77.66 o 


  -1  29   1      528.34      654.09     50.01 o 


   0  29   1      932.70     1075.25     40.43 o 


  -8   0   2      663.07      849.73     59.35 o 


  -6   0   2      666.36     1153.23     49.02 o 


  -4   0   2     2838.68     3701.75    249.80 o 


  -2   0   2      620.69      782.45     41.82 o 


   0   0   2     1110.21     1168.05     55.02 o 


   2   0   2     1222.40     1655.45    131.43 o 


   4   0   2     1439.16     1879.56     57.28 o 


   6   0   2      892.12     1215.98     88.71 o 


  -8   1   2     1820.69     1645.91     73.10 o 


  -7   1   2     3968.15     3321.93    196.98 o 


  -6   1   2     5213.53     4981.54    136.20 o 


  -5   1   2    12457.94    11977.59    233.57 o 


  -4   1   2    31062.85    31849.98    475.73 o 


  -3   1   2    39302.75    40170.22    614.30 o 


  -2   1   2    10229.53    10366.78    144.77 o 


  -1   1   2    24876.79    25764.49    241.98 o 


   0   1   2    13020.01    12649.89    200.74 o 


   1   1   2    11162.77    11299.88    244.37 o 


   2   1   2    15827.01    16436.98    232.07 o 


   3   1   2    12273.75    11997.08    173.97 o 


   4   1   2     7640.35     7291.16    177.77 o 


   5   1   2     6156.02     5638.04    211.59 o 


   6   1   2     2587.66     2477.41    108.56 o 


   7   1   2     1739.65     1725.09     88.37 o 


  -8   2   2      194.90      440.55     36.08 o 


  -7   2   2      657.76      921.25     44.47 o 


  -6   2   2       96.97      425.27     25.74 o 


  -5   2   2      758.46     1170.04     42.48 o 


  -4   2   2     8244.28     8981.50    196.34 o 


  -3   2   2     3941.57     4486.77    125.55 o 


  -2   2   2     1249.71     1414.47     25.84 o 


  -1   2   2     2698.54     2976.14     39.99 o 


   0   2   2       18.19       79.92      7.13 o 


   1   2   2      888.95     1077.31     38.62 o 


   2   2   2      401.83      595.39     41.82 o 


   3   2   2     1547.48     1910.98     65.87 o 


   4   2   2      771.04     1342.51     55.15 o 


   5   2   2      598.85     1098.31     36.53 o 


   6   2   2      237.30      504.24     29.56 o 


   7   2   2       21.75      269.34     29.68 o 


  -8   3   2     2666.93     2412.13    126.20 o 


  -7   3   2     2135.95     1872.61     86.04 o 


  -6   3   2     6156.79     5836.92    127.48 o 


  -5   3   2     5899.45     5841.77    114.42 o 


  -4   3   2    41346.38    41491.99    535.95 o 


  -3   3   2    12689.19    13244.35    187.92 o 


  -2   3   2    25652.39    25995.67    378.58 o 


  -1   3   2    29649.57    31638.69    281.39 o 


   0   3   2    16309.95    17379.46    301.07 o 


   1   3   2    29906.71    31244.28    512.12 o 


   2   3   2    26330.05    27563.54    328.34 o 


   3   3   2     3944.27     3880.52     71.03 o 


   4   3   2    10291.50     9826.64    240.80 o 


   5   3   2     3862.16     3591.30    101.37 o 


   6   3   2     3354.94     3066.44    121.93 o 


   7   3   2     1324.78     1263.86     44.90 o 


  -8   4   2      207.60      341.84     37.34 o 


  -7   4   2      186.89      328.78     28.83 o 


  -6   4   2     1241.47     1516.77     39.88 o 


  -5   4   2      778.53      862.14     37.66 o 


  -4   4   2     2547.74     2935.06     66.65 o 


  -3   4   2     2153.16     2308.74     61.67 o 


  -2   4   2     3873.69     3978.62     49.07 o 


  -1   4   2      315.02      469.64     14.36 o 


   0   4   2     1712.35     1887.76     32.98 o 


   1   4   2      910.89     1093.84     36.40 o 


   2   4   2     1959.02     2434.27     85.70 o 


   3   4   2      266.56      531.58     29.14 o 


   4   4   2      248.38      646.57     57.33 o 


   5   4   2     1191.77     1398.22     44.86 o 


   6   4   2       22.10      271.40     41.27 o 


   7   4   2      180.43      343.59     33.35 o 


  -8   5   2      583.66      487.51     58.60 o 


  -7   5   2     4856.54     4225.36    185.16 o 


  -6   5   2     2306.20     2282.85     45.99 o 


  -5   5   2    13816.67    13285.13    225.13 o 


  -4   5   2     7411.92     7454.96    102.46 o 


  -3   5   2    23211.84    23470.69    302.43 o 


  -2   5   2    10034.83    10084.62    112.19 o 


  -1   5   2    43715.78    44023.71    676.49 o 


   0   5   2    21818.72    22960.78    273.84 o 


   1   5   2    48064.21    49677.15   1013.20 o 


   2   5   2    19878.20    20725.56    220.70 o 


   3   5   2    18779.03    18246.13    274.69 o 


   4   5   2     2442.04     2329.83     62.52 o 


   5   5   2     5739.21     5538.11    189.57 o 


   6   5   2     1521.92     1438.53     41.24 o 


   7   5   2     2129.29     2005.97    139.15 o 


  -8   6   2       83.61       97.65     26.35 o 


  -7   6   2       80.35      225.55     24.65 o 


  -6   6   2      581.67      766.34     32.20 o 


  -5   6   2     4656.62     4705.87     91.83 o 


  -4   6   2     4505.89     4162.61     58.19 o 


  -3   6   2     3751.19     3667.23     61.79 o 


  -2   6   2      411.51      537.48     16.10 o 


  -1   6   2     1788.51     1859.64     35.76 o 


   0   6   2      294.51      465.14     17.50 o 


   1   6   2     4301.60     4674.66    114.38 o 


   2   6   2       60.10      145.56     15.88 o 


   3   6   2       97.84      200.26     18.90 o 


   4   6   2       94.62      206.68     23.30 o 


   5   6   2       46.09      146.59     26.77 o 


   6   6   2      398.64      474.45     37.45 o 


   7   6   2       85.54      225.51     36.98 o 


  -8   7   2     1534.62     1597.60     54.30 o 


  -7   7   2     1134.83     1087.10     55.14 o 


  -6   7   2     7504.50     7020.77    135.74 o 


  -5   7   2     2455.14     2440.80     50.78 o 


  -4   7   2    17828.54    17250.45    194.87 o 


  -3   7   2     2725.66     2672.07     37.68 o 


  -2   7   2    28067.48    27834.48    327.61 o 


  -1   7   2    12023.25    12143.27    150.79 o 


   0   7   2    81284.89    84942.48   1243.34 o 


   1   7   2    27471.07    28694.60    564.35 o 


   2   7   2    32899.01    32446.99    439.60 o 


   3   7   2     2760.04     2620.45     39.91 o 


   4   7   2     9697.94     9178.77    255.54 o 


   5   7   2     1216.16     1234.68     53.85 o 


   6   7   2     3996.58     3702.41    200.84 o 


   7   7   2      662.33      712.87     47.17 o 


  -8   8   2      115.02      163.19     27.66 o 


  -7   8   2       61.03      138.24     22.61 o 


  -6   8   2     1117.07     1219.72     35.05 o 


  -5   8   2      208.04      282.46     23.41 o 


  -4   8   2     1115.36     1178.58     28.33 o 


  -3   8   2      236.24      301.57     15.58 o 


  -2   8   2     3897.18     4010.13     45.54 o 


  -1   8   2      555.24      656.87     26.23 o 


   0   8   2     2470.19     2618.08     31.99 o 


   1   8   2      482.54      649.07     24.58 o 


   2   8   2     1644.88     1819.83     52.36 o 


   3   8   2       88.12      172.29     16.83 o 


   4   8   2        6.66       75.95     17.88 o 


   5   8   2       40.01       86.68     25.15 o 


   6   8   2       52.02      123.82     33.25 o 


   7   8   2       62.56       93.66     34.16 o 


  -8   9   2      208.84      220.02     30.22 o 


  -7   9   2     3314.83     3324.17     72.30 o 


  -6   9   2      858.56      938.89     33.81 o 


  -5   9   2    10477.21     9808.93    190.45 o 


  -4   9   2     2445.29     2235.41     35.47 o 


  -3   9   2    15132.06    14530.89    173.46 o 


  -2   9   2     8725.30     8714.09    122.25 o 


  -1   9   2    57657.81    58799.02    506.30 o 


   0   9   2     2338.45     2234.09     30.88 o 


   1   9   2    64304.62    66154.11    788.60 o 


   2   9   2     7030.61     6848.58    149.53 o 


   3   9   2    16221.25    15690.72    266.53 o 


   4   9   2     1577.09     1478.19     34.42 o 


   5   9   2     5512.88     5315.46    273.63 o 


   6   9   2      349.76      461.90     38.86 o 


   7   9   2     1976.15     2023.75    143.78 o 


  -8  10   2       87.30       82.76     27.20 o 


  -7  10   2      439.01      503.63     41.47 o 


  -6  10   2      650.39      777.05     32.18 o 


  -5  10   2      752.06      914.21     31.71 o 


  -4  10   2     3067.66     2795.36     48.59 o 


  -3  10   2      451.91      547.06     18.77 o 


  -2  10   2      147.20      186.43     17.12 o 


  -1  10   2     3175.81     3270.57     46.45 o 


   0  10   2      493.15      701.57     22.42 o 


   1  10   2     1135.27     1246.41     32.85 o 


   2  10   2     1570.06     1579.96     39.80 o 


   3  10   2       12.47       57.29     14.97 o 


   4  10   2      832.32      832.45     30.78 o 


   5  10   2      242.50      331.21     29.58 o 


   6  10   2        4.57       63.53     29.34 o 


   7  10   2       90.98      158.84     34.85 o 


  -8  11   2     1503.95     1641.95     59.70 o 


  -7  11   2      483.70      510.34     31.07 o 


  -6  11   2     6841.78     6554.07    163.72 o 


  -5  11   2     1029.73      995.27     33.86 o 


  -4  11   2    14629.51    13746.70    185.95 o 


  -3  11   2     3246.46     2860.11     45.03 o 


  -2  11   2    26131.59    25141.40    445.03 o 


  -1  11   2      788.27      788.11     21.05 o 


   0  11   2    45063.77    46167.23    442.51 o 


   1  11   2     1286.17     1372.46     30.77 o 


   2  11   2    20326.46    19283.92    261.94 o 


   3  11   2     2053.84     1924.88     31.93 o 


   4  11   2    12309.78    11443.94    341.73 o 


   5  11   2      246.41      286.76     28.00 o 


   6  11   2     2906.22     2957.34    186.10 o 


  -8  12   2      437.74      436.40     34.00 o 


  -7  12   2       57.37      110.18     24.82 o 


  -6  12   2      209.13      283.13     26.71 o 


  -5  12   2     1055.64      993.42     32.81 o 


  -4  12   2       31.42       73.10     18.47 o 


  -3  12   2     2298.33     2142.44     43.11 o 


  -2  12   2      832.98      869.20     26.12 o 


  -1  12   2     1113.23     1259.53     28.31 o 


   0  12   2      754.85      827.69     21.87 o 


   1  12   2      855.81      921.25     25.31 o 


   2  12   2      158.75      189.63     16.41 o 


   3  12   2        3.49       23.29     16.80 o 


   4  12   2      644.87      769.39     40.96 o 


   5  12   2      152.36      177.94     26.22 o 


   6  12   2      212.82      215.24     30.84 o 


  -8  13   2       14.97       -3.03     29.30 o 


  -7  13   2     2764.66     2768.58     98.47 o 


  -6  13   2      696.67      702.87     31.60 o 


  -5  13   2     9077.94     8498.47    197.74 o 


  -4  13   2      645.46      631.53     25.79 o 


  -3  13   2    22298.38    20192.89    350.56 o 


  -2  13   2     1415.22     1376.22     34.27 o 


  -1  13   2    27989.06    27588.21    306.76 o 


   0  13   2       47.04       57.84     12.36 o 


   1  13   2    15268.00    14577.18    301.88 o 


   2  13   2       77.66       96.75     16.03 o 


   3  13   2    11320.45    10782.26    195.55 o 


   4  13   2      972.34      882.04     33.40 o 


   5  13   2     5714.56     5498.21    235.34 o 


   6  13   2       15.99       10.91     24.94 o 


  -7  14   2      700.29      725.66     35.90 o 


  -6  14   2      341.07      403.35     26.95 o 


  -5  14   2       21.53       45.61     20.33 o 


  -4  14   2      838.91      898.61     28.22 o 


  -3  14   2       15.35       28.29     15.76 o 


  -2  14   2      724.12      817.15     29.46 o 


  -1  14   2     1380.64     1466.15     29.31 o 


   0  14   2      566.26      621.88     20.79 o 


   1  14   2      143.58      174.86     16.42 o 


   2  14   2      215.08      269.01     20.59 o 


   3  14   2      107.42      151.33     18.61 o 


   4  14   2        9.73       39.55     20.92 o 


   5  14   2      774.58      816.17     42.45 o 


   6  14   2        5.83       12.50     22.83 o 


  -7  15   2      100.24       85.04     26.39 o 


  -6  15   2     4510.89     4310.56    130.96 o 


  -5  15   2       19.51       -1.94     19.14 o 


  -4  15   2    15607.85    14235.76    282.06 o 


  -3  15   2       60.34       45.53     18.25 o 


  -2  15   2    23410.60    21954.52    468.54 o 


  -1  15   2      760.23      729.60     24.18 o 


   0  15   2     6059.09     5807.15    112.51 o 


   1  15   2      207.23      244.25     17.69 o 


   2  15   2     9954.50     9449.33    226.48 o 


   3  15   2       44.88       32.21     17.71 o 


   4  15   2     8856.55     8137.76    229.35 o 


   5  15   2       60.59       53.55     23.77 o 


   6  15   2     2008.85     2069.22    108.70 o 


  -7  16   2      196.63      226.41     27.98 o 


  -6  16   2      184.60      188.02     24.91 o 


  -5  16   2       48.96      103.17     20.49 o 


  -4  16   2      226.82      275.40     21.27 o 


  -3  16   2      209.60      269.63     21.02 o 


  -2  16   2       87.93      145.14     20.09 o 


  -1  16   2     1066.02     1211.99     30.38 o 


   0  16   2      256.59      299.63     18.20 o 


   1  16   2        8.78       34.12     16.50 o 


   2  16   2      104.95      126.03     20.95 o 


   3  16   2       79.12      100.05     19.13 o 


   4  16   2      502.61      560.50     49.38 o 


   5  16   2      564.32      674.66     48.79 o 


   6  16   2       37.41       45.20     23.35 o 


  -7  17   2     2943.06     2884.53    107.26 o 


  -6  17   2       66.88        4.54     21.48 o 


  -5  17   2     6560.94     6106.99    146.26 o 


  -4  17   2      226.34      236.66     21.79 o 


  -3  17   2    14086.16    13017.20    197.02 o 


  -2  17   2        6.98       -2.44     17.70 o 


  -1  17   2    11608.86    11123.14    192.09 o 


   0  17   2      135.09      165.14     20.01 o 


   1  17   2     6889.47     6639.11    109.03 o 


   2  17   2       23.18       30.24     19.58 o 


   3  17   2     6067.99     5855.06    151.45 o 


   4  17   2       14.14      -21.05     21.05 o 


   5  17   2     3527.70     3441.68    150.42 o 


   6  17   2       12.42       35.72     57.77 o 


  -7  18   2       42.99       73.10     24.91 o 


  -6  18   2      112.45      145.67     23.32 o 


  -5  18   2      542.05      560.30     26.33 o 


  -4  18   2       22.29       49.49     19.66 o 


  -3  18   2      456.43      543.07     28.67 o 


  -2  18   2       75.75      163.59     21.73 o 


  -1  18   2       70.57      117.91     20.35 o 


   0  18   2      491.24      619.37     27.08 o 


   1  18   2      413.19      477.31     26.50 o 


   2  18   2       60.69       85.72     22.88 o 


   3  18   2       96.64      123.84     21.98 o 


   4  18   2      462.52      541.66     39.73 o 


   5  18   2        7.97       24.03     25.41 o 


  -6  19   2     3038.89     3028.53    102.58 o 


  -5  19   2      323.75      298.70     22.94 o 


  -4  19   2     6304.76     5944.93    134.76 o 


  -3  19   2      917.82      898.40     31.03 o 


  -2  19   2    11379.37    10873.18    132.35 o 


  -1  19   2      712.33      743.06     33.46 o 


   0  19   2     7191.07     6886.31     86.10 o 


   1  19   2      128.15      157.29     22.16 o 


   2  19   2     7360.80     7152.91    169.67 o 


   3  19   2      170.27      199.68     24.32 o 


   4  19   2     2933.36     2990.94     97.80 o 


   5  19   2        2.08      -14.86     27.78 o 


  -6  20   2      219.11      205.43     26.46 o 


  -5  20   2       57.24       87.53     20.64 o 


  -4  20   2      836.86      834.23     28.71 o 


  -3  20   2       61.82       98.89     22.29 o 


  -2  20   2      147.77      240.55     22.64 o 


  -1  20   2      218.45      419.58     25.62 o 


   0  20   2      433.79      547.22     28.32 o 


   1  20   2       91.88      189.05     22.48 o 


   2  20   2      111.18      168.37     24.83 o 


   3  20   2      116.44      155.25     25.03 o 


   4  20   2       11.81        7.53     24.82 o 


   5  20   2      350.98      414.39     36.83 o 


  -6  21   2      212.80      198.47     26.17 o 


  -5  21   2     2656.99     2535.63     89.28 o 


  -4  21   2      424.83      472.39     25.78 o 


  -3  21   2     4499.54     4342.84     54.39 o 


  -2  21   2       87.83       79.60     20.87 o 


  -1  21   2     7794.76     7722.34     99.15 o 


   0  21   2      248.01      266.70     25.22 o 


   1  21   2    10557.64    10510.24    167.77 o 


   2  21   2       91.32      140.13     23.81 o 


   3  21   2     3518.41     3509.45    128.37 o 


   4  21   2       67.62       67.68     25.99 o 


   5  21   2     1349.37     1359.33     91.38 o 


  -6  22   2       69.15      126.20     37.68 o 


  -5  22   2      365.77      401.55     28.24 o 


  -4  22   2      468.85      531.58     32.87 o 


  -3  22   2      555.79      674.21     30.49 o 


  -2  22   2       16.15       71.55     20.61 o 


  -1  22   2      144.00      248.28     22.59 o 


   0  22   2      450.60      707.47     30.38 o 


   1  22   2       54.85      158.03     24.33 o 


   2  22   2      302.23      378.86     28.29 o 


   3  22   2        5.29        1.59     22.57 o 


   4  22   2       13.49       18.37     23.99 o 


  -5  23   2      383.48      421.82     28.01 o 


  -4  23   2     1979.87     1959.48     56.27 o 


  -3  23   2      265.23      327.93     25.59 o 


  -2  23   2     4021.73     4091.63     71.26 o 


  -1  23   2      304.19      391.10     24.99 o 


   0  23   2     8951.94     9313.43    247.53 o 


   1  23   2      964.82     1009.59     35.15 o 


   2  23   2     4920.68     4957.87    172.09 o 


   3  23   2      119.45      144.66     25.39 o 


   4  23   2     1390.80     1454.20     57.34 o 


  -5  24   2      248.59      247.11     27.05 o 


  -4  24   2       61.89       80.23     24.81 o 


  -3  24   2      447.87      536.40     34.12 o 


  -2  24   2       76.12      162.23     23.86 o 


  -1  24   2       80.32      219.86     24.44 o 


   0  24   2      198.39      343.40     26.76 o 


   1  24   2      366.85      610.40     31.91 o 


   2  24   2        0.53       30.63     21.64 o 


   3  24   2       14.04       35.86     22.35 o 


  -4  25   2      160.05      175.57     26.63 o 


  -3  25   2     2424.07     2563.14     50.22 o 


  -2  25   2      325.28      402.49     27.83 o 


  -1  25   2     3666.92     4042.63    121.10 o 


   0  25   2     1323.32     1451.77     37.43 o 


   1  25   2     4352.92     4765.11     74.86 o 


   2  25   2      664.45      749.27     38.77 o 


   3  25   2     2195.52     2274.21     94.70 o 


  -4  26   2      352.90      431.24     30.68 o 


  -3  26   2        3.19       10.44     23.45 o 


  -2  26   2      153.29      232.85     29.66 o 


  -1  26   2       73.65      128.21     22.43 o 


   0  26   2      206.55      351.74     28.54 o 


   1  26   2        9.25       36.40     22.21 o 


   2  26   2       47.87      104.93     23.45 o 


  -3  27   2      246.94      325.86     29.70 o 


  -2  27   2     1798.17     1993.87     77.59 o 


  -1  27   2     1006.82     1158.40     41.29 o 


   0  27   2     1731.76     1965.86     70.57 o 


   1  27   2      834.31      979.11     34.53 o 


   2  27   2     1746.07     2005.55     68.17 o 


  -2  28   2        0.37       19.25     26.20 o 


  -1  28   2      156.69      258.03     31.10 o 


   0  28   2        3.60       27.74     21.02 o 


   1  28   2       31.13       50.96     22.42 o 


  -9   0   3     2048.46     1700.25    164.32 o 


  -7   0   3     4435.82     4142.27    197.94 o 


  -5   0   3    18574.06    17415.62    421.92 o 


  -3   0   3    30227.38    32681.22    701.00 o 


  -1   0   3    24659.98    24865.04    619.13 o 


   1   0   3    24516.56    23769.11    965.46 o 


   3   0   3    28299.58    26407.28    859.31 o 


   5   0   3     7150.04     6958.44    317.67 o 


   7   0   3     1130.70      997.22     60.54 o 


  -9   1   3      150.72      251.51     30.26 o 


  -8   1   3      286.34      446.74     29.42 o 


  -7   1   3      609.65     1000.09     35.76 o 


  -6   1   3     4008.76     4114.14     63.69 o 


  -5   1   3      787.79     1316.13     45.58 o 


  -4   1   3     1820.12     1918.45     42.45 o 


  -3   1   3     3689.56     3858.42    126.89 o 


  -2   1   3      283.39      351.36     25.39 o 


  -1   1   3     2921.56     2890.49     84.54 o 


   0   1   3     4283.89     4385.77    115.71 o 


   1   1   3     1923.83     2104.49    109.85 o 


   2   1   3     3804.31     4267.14    113.79 o 


   3   1   3     3268.95     4420.68    258.71 o 


   4   1   3      992.63     1624.09    118.75 o 


   5   1   3     1764.00     2119.57     78.36 o 


   6   1   3     1525.00     1384.37     46.12 o 


   7   1   3      189.95      308.43     34.86 o 


  -9   2   3       83.89       91.92     29.34 o 


  -8   2   3     3602.27     3192.24    130.29 o 


  -7   2   3       23.78      108.65     25.84 o 


  -6   2   3    12112.15    11322.44    242.68 o 


  -5   2   3       14.99       76.60     18.85 o 


  -4   2   3    18147.99    17754.51    291.47 o 


  -3   2   3      288.86      355.70     23.29 o 


  -2   2   3    24192.27    25276.96    264.77 o 


  -1   2   3       64.08      117.19     10.91 o 


   0   2   3    39727.61    39881.80    583.82 o 


   1   2   3     2811.82     3086.67     69.87 o 


   2   2   3    26164.79    25193.02    538.62 o 


   3   2   3     1360.77     1441.42     40.08 o 


   4   2   3    13663.82    12762.96    361.14 o 


   5   2   3       94.36      195.52     27.18 o 


   6   2   3     1661.01     1781.81     77.58 o 


   7   2   3        0.86       76.18     64.18 o 


  -9   3   3      222.67      353.09     31.94 o 


  -8   3   3      286.20      501.19     35.51 o 


  -7   3   3     1028.35     1220.92     37.24 o 


  -6   3   3       87.74      311.85     25.45 o 


  -5   3   3     5019.91     4955.17     77.96 o 


  -4   3   3     1800.42     2072.18     44.51 o 


  -3   3   3     2618.02     2753.08     52.79 o 


  -2   3   3     7835.47     7866.06     74.68 o 


  -1   3   3     1522.19     1595.41     35.93 o 


   0   3   3     5662.38     5764.84     85.21 o 


   1   3   3     6038.35     6459.07    133.63 o 


   2   3   3     2269.72     2725.24    102.66 o 


   3   3   3     1865.50     2175.50     79.71 o 


   4   3   3     1915.13     2586.73    108.46 o 


   5   3   3      901.59     1246.79     50.93 o 


   6   3   3      611.07      739.21     38.23 o 


  -9   4   3     1598.94     1472.76     70.89 o 


  -8   4   3      159.61      172.04     27.86 o 


  -7   4   3     6896.65     6260.33    184.02 o 


  -6   4   3      308.49      345.45     25.81 o 


  -5   4   3    16662.30    15776.91    298.88 o 


  -4   4   3     1536.42     1629.58     37.30 o 


  -3   4   3    29593.25    30442.78    348.75 o 


  -2   4   3     1716.25     1724.66     30.97 o 


  -1   4   3    52301.90    54055.18    493.33 o 


   0   4   3      690.92      801.01     20.67 o 


   1   4   3    21912.24    22020.83    327.38 o 


   2   4   3     3298.16     3246.09     59.72 o 


   3   4   3    11303.89    11138.59    234.07 o 


   4   4   3     2083.37     1981.94     58.95 o 


   5   4   3     6045.77     5809.61    178.19 o 


   6   4   3       39.98      125.05     29.05 o 


  -8   5   3      154.92      285.96     29.24 o 


  -7   5   3        9.59      210.08     26.57 o 


  -6   5   3     6837.77     6350.95    125.79 o 


  -5   5   3      127.54      174.64     22.17 o 


  -4   5   3      761.82      971.36     28.66 o 


  -3   5   3     5857.24     5947.67     63.89 o 


  -2   5   3     6536.39     6592.68     75.83 o 


  -1   5   3    14927.00    15618.88    206.56 o 


   0   5   3     7036.40     7226.26     89.12 o 


   1   5   3      886.05     1101.48     39.76 o 


   2   5   3     3243.20     3414.21     52.42 o 


   3   5   3     2123.05     2400.65     64.41 o 


   4   5   3     2009.17     2124.31     62.92 o 


   5   5   3     1286.89     1535.40     62.20 o 


   6   5   3      507.77      725.96     51.24 o 


  -8   6   3     2950.52     2717.73    106.52 o 


  -7   6   3      238.37      285.93     29.85 o 


  -6   6   3    14157.15    13222.71    266.09 o 


  -5   6   3      504.85      610.15     27.56 o 


  -4   6   3    20316.93    20105.88    325.03 o 


  -3   6   3     2734.33     2676.11     32.88 o 


  -2   6   3    36043.70    35465.13    411.74 o 


  -1   6   3     2799.31     3150.76     41.31 o 


   0   6   3    57626.35    61054.73    622.94 o 


   1   6   3     6420.47     6621.28    108.20 o 


   2   6   3     7762.15     7614.33    129.38 o 


   3   6   3     1522.07     1493.98     35.28 o 


   4   6   3     4544.56     4659.66    120.59 o 


   5   6   3      572.46      681.70     36.26 o 


   6   6   3     2695.49     2628.53    176.02 o 


  -8   7   3      113.97      251.76     29.69 o 


  -7   7   3      512.28      641.47     34.18 o 


  -6   7   3       23.16      194.01     25.14 o 


  -5   7   3     1632.08     1673.81     37.49 o 


  -4   7   3      544.43      691.24     25.24 o 


  -3   7   3     8195.86     8106.45    101.55 o 


  -2   7   3     4039.10     3963.46     61.20 o 


  -1   7   3    17246.07    17588.68    205.95 o 


   0   7   3     5213.83     5482.65     64.89 o 


   1   7   3     5363.25     5541.76     97.78 o 


   2   7   3      491.71      635.04     23.17 o 


   3   7   3     2362.97     2393.19     53.37 o 


   4   7   3     1412.66     1463.75     57.24 o 


   5   7   3      706.63      911.80     61.37 o 


   6   7   3       14.56      108.42     32.12 o 


  -8   8   3      923.05      897.23     40.67 o 


  -7   8   3     6619.63     5983.89    181.66 o 


  -6   8   3      898.06     1029.47     37.41 o 


  -5   8   3    11477.80    10905.27    244.73 o 


  -4   8   3     1927.03     1794.25     31.67 o 


  -3   8   3    25809.04    24900.02    291.28 o 


  -2   8   3    10321.13    10237.84    137.10 o 


  -1   8   3    59010.45    59807.89    746.39 o 


   0   8   3     3719.12     3683.30     63.83 o 


   1   8   3    16260.22    16338.05    283.97 o 


   2   8   3     1370.07     1377.48     33.17 o 


   3   8   3     3987.22     4113.65     81.81 o 


   4   8   3     1027.07     1057.95     51.12 o 


   5   8   3     3988.88     3962.41    194.24 o 


   6   8   3      176.68      204.43     35.72 o 


  -8   9   3      136.98      279.93     32.35 o 


  -7   9   3       36.26      126.99     27.97 o 


  -6   9   3     1385.88     1454.39     44.75 o 


  -5   9   3      814.18      908.62     33.85 o 


  -4   9   3     2233.15     2144.39     44.96 o 


  -3   9   3      548.37      697.77     21.12 o 


  -2   9   3    15453.49    14956.37    161.44 o 


  -1   9   3     1532.37     1711.24     39.68 o 


   0   9   3     7491.52     7397.02     79.32 o 


   1   9   3     1078.04     1160.46     29.82 o 


   2   9   3     5636.23     5523.08    114.47 o 


   3   9   3       82.62      106.49     19.91 o 


   4   9   3     1800.20     1751.97     43.95 o 


   5   9   3      117.70      205.63     30.78 o 


   6   9   3      263.84      344.77     38.77 o 


  -8  10   3     2128.85     2154.91     83.43 o 


  -7  10   3     1735.84     1601.13     56.86 o 


  -6  10   3     6047.49     5852.01    118.30 o 


  -5  10   3     3832.77     3472.16     84.40 o 


  -4  10   3    14838.77    13803.73    213.57 o 


  -3  10   3     6939.74     6716.72     96.76 o 


  -2  10   3    26026.81    24633.34    272.54 o 


  -1  10   3     7421.74     6982.68    107.11 o 


   0  10   3    21126.14    21127.26    259.29 o 


   1  10   3     2417.75     2515.81     50.91 o 


   2  10   3    12929.98    12536.63    248.85 o 


   3  10   3      419.26      498.88     27.10 o 


   4  10   3     3167.01     3145.57    136.25 o 


   5  10   3      655.81      749.75     71.55 o 


   6  10   3     1440.29     1464.27    116.62 o 


  -8  11   3       92.18      137.66     29.34 o 


  -7  11   3      668.12      817.13     37.54 o 


  -6  11   3     1110.44     1086.51     37.42 o 


  -5  11   3     1361.17     1365.18     37.52 o 


  -4  11   3      726.68      782.00     25.15 o 


  -3  11   3     4509.09     4219.91     68.16 o 


  -2  11   3     1030.74      984.62     35.15 o 


  -1  11   3    10758.46    10312.31    146.54 o 


   0  11   3      461.79      569.71     23.11 o 


   1  11   3     5268.43     5127.38    128.16 o 


   2  11   3      368.73      453.30     21.37 o 


   3  11   3     2770.57     2762.74     88.66 o 


   4  11   3        4.60        2.28     21.21 o 


   5  11   3      874.72      920.65     67.95 o 


   6  11   3       37.68       60.70     32.00 o 


  -8  12   3      794.81      841.39     39.10 o 


  -7  12   3     1934.18     1909.54     48.88 o 


  -6  12   3     3246.40     2984.80     66.17 o 


  -5  12   3     5316.39     5153.36    122.45 o 


  -4  12   3     3952.42     3544.58     56.24 o 


  -3  12   3    17136.97    15665.43    203.07 o 


  -2  12   3     7088.71     6834.63    112.15 o 


  -1  12   3    12143.34    11679.71    172.52 o 


   0  12   3     5853.33     5664.40     99.71 o 


   1  12   3    10446.70    10277.45    180.24 o 


   2  12   3     1205.09     1167.63     31.47 o 


   3  12   3     9996.65     9095.82    242.50 o 


   4  12   3      947.91      978.22     38.85 o 


   5  12   3     2258.41     2233.39    106.14 o 


   6  12   3      309.99      400.67     42.10 o 


  -8  13   3      168.94      259.70     30.85 o 


  -7  13   3      156.08      102.89     25.56 o 


  -6  13   3     1067.62     1180.25     36.43 o 


  -5  13   3      944.66      876.48     32.67 o 


  -4  13   3     3524.77     3301.13     74.83 o 


  -3  13   3       17.61       31.29     16.50 o 


  -2  13   3     1928.57     1858.90     34.81 o 


  -1  13   3      584.01      597.99     20.78 o 


   0  13   3     3856.30     3700.96     64.22 o 


   1  13   3      177.40      206.46     20.19 o 


   2  13   3     5011.09     4736.48     99.51 o 


   3  13   3        2.52       35.00     21.76 o 


   4  13   3      913.84      888.09     34.97 o 


   5  13   3        1.87        1.31     23.13 o 


   6  13   3      673.62      726.09     41.91 o 


  -8  14   3     1193.24     1194.97     45.68 o 


  -7  14   3     1113.00     1122.38     35.49 o 


  -6  14   3     1787.09     1788.21     42.43 o 


  -5  14   3     3424.64     3142.79     65.47 o 


  -4  14   3     6255.38     5659.58    127.05 o 


  -3  14   3     6815.83     6303.47    123.30 o 


  -2  14   3     7454.58     7178.30     94.93 o 


  -1  14   3     3476.02     3232.73     63.19 o 


   0  14   3     4704.88     4575.66     79.39 o 


   1  14   3     2516.51     2470.93     62.83 o 


   2  14   3    15487.38    14544.45    294.86 o 


   3  14   3     3837.77     3723.06    107.62 o 


   4  14   3     2915.68     2778.57     86.04 o 


   5  14   3      708.18      795.69     52.52 o 


  -7  15   3      650.47      755.21     32.65 o 


  -6  15   3        3.60       -2.02     21.95 o 


  -5  15   3     2419.17     2239.92     51.33 o 


  -4  15   3      119.01      146.59     21.75 o 


  -3  15   3      916.42      970.62     33.17 o 


  -2  15   3       55.56       85.33     17.93 o 


  -1  15   3     1327.89     1256.47     28.12 o 


   0  15   3       14.60       44.02     14.62 o 


   1  15   3     3416.77     3327.43     61.85 o 


   2  15   3       14.19       59.39     19.71 o 


   3  15   3     1634.54     1610.82     45.77 o 


   4  15   3       15.64       31.48     23.25 o 


   5  15   3      974.83      943.16     44.34 o 


  -7  16   3      854.61      950.45     32.93 o 


  -6  16   3     1586.45     1611.55     47.66 o 


  -5  16   3     2106.98     1906.45     43.77 o 


  -4  16   3     4280.45     3902.10     89.50 o 


  -3  16   3     7392.12     6750.59    122.29 o 


  -2  16   3     2742.66     2557.37     38.95 o 


  -1  16   3     2524.64     2472.16     37.30 o 


   0  16   3     4488.58     4153.85     98.54 o 


   1  16   3     4320.07     3944.72    120.58 o 


   2  16   3     4122.40     3933.71    111.92 o 


   3  16   3     5809.48     5508.07    156.95 o 


   4  16   3     2763.84     2692.71    100.74 o 


   5  16   3     1025.43     1022.86     46.03 o 


  -7  17   3       35.23       12.80     21.57 o 


  -6  17   3      989.97     1054.64     32.17 o 


  -5  17   3      151.50      155.95     22.90 o 


  -4  17   3     2080.37     1951.33     48.08 o 


  -3  17   3      393.36      461.17     26.11 o 


  -2  17   3      241.00      299.73     23.63 o 


  -1  17   3       12.42       41.73     16.82 o 


   0  17   3     1939.43     1929.92     39.31 o 


   1  17   3       41.48       80.28     17.62 o 


   2  17   3     1785.27     1710.68     63.32 o 


   3  17   3      161.09      247.12     25.91 o 


   4  17   3     1289.02     1285.77     50.41 o 


   5  17   3        1.43       -6.73     22.82 o 


  -7  18   3      699.72      775.54     32.27 o 


  -6  18   3     1619.13     1519.69     55.46 o 


  -5  18   3     2024.99     1975.65     51.04 o 


  -4  18   3     2479.65     2246.42     39.26 o 


  -3  18   3     2871.73     2740.31     55.37 o 


  -2  18   3     2668.90     2583.18     62.10 o 


  -1  18   3     4344.03     4087.99     72.29 o 


   0  18   3     3594.27     3551.32     56.92 o 


   1  18   3     4060.72     3851.44     99.54 o 


   2  18   3     2639.39     2556.85     58.85 o 


   3  18   3     4528.48     4419.54    145.38 o 


   4  18   3      704.66      770.94     36.38 o 


   5  18   3     1010.35     1061.45     40.72 o 


  -7  19   3      188.85      223.84     50.03 o 


  -6  19   3      293.15      269.74     27.40 o 


  -5  19   3      632.08      735.57     28.62 o 


  -4  19   3      128.13      107.74     21.13 o 


  -3  19   3     1198.86     1170.19     34.78 o 


  -2  19   3      438.62      529.24     28.47 o 


  -1  19   3     2235.99     2206.53     48.10 o 


   0  19   3       22.23       56.43     18.45 o 


   1  19   3     1147.14     1142.97     32.18 o 


   2  19   3       19.61       48.44     21.43 o 


   3  19   3      808.59      878.03     35.00 o 


   4  19   3       18.14        6.98     24.16 o 


  -6  20   3     1317.38     1310.12     37.19 o 


  -5  20   3     1453.89     1401.74     36.17 o 


  -4  20   3     1789.81     1750.66     35.43 o 


  -3  20   3     2351.28     2170.50     42.46 o 


  -2  20   3     4549.67     4344.59     92.67 o 


  -1  20   3     2565.74     2572.74     63.96 o 


   0  20   3     4733.36     4718.59    144.58 o 


   1  20   3     1372.16     1338.35     49.36 o 


   2  20   3     2724.76     2748.68     76.17 o 


   3  20   3      329.57      408.42     32.10 o 


   4  20   3     1777.66     1814.58     77.43 o 


  -6  21   3      113.44      131.14     24.15 o 


  -5  21   3      206.17      247.57     25.32 o 


  -4  21   3     1029.60     1003.82     29.92 o 


  -3  21   3       46.66       91.57     22.32 o 


  -2  21   3     1510.27     1538.26     35.48 o 


  -1  21   3        2.94      103.52     19.85 o 


   0  21   3     1791.76     1873.58     56.88 o 


   1  21   3       13.75       15.57     20.17 o 


   2  21   3      772.97      772.26     33.05 o 


   3  21   3       31.80       52.64     23.94 o 


   4  21   3      913.52      984.04     53.88 o 


  -6  22   3      697.62      741.15     30.21 o 


  -5  22   3     2020.96     1908.90     51.92 o 


  -4  22   3     1245.96     1178.23     32.48 o 


  -3  22   3     1793.36     1879.87     43.74 o 


  -2  22   3     1620.50     1605.15     42.71 o 


  -1  22   3     6630.35     6658.96    181.77 o 


   0  22   3     1305.38     1327.21     44.06 o 


   1  22   3     2805.64     2913.39     79.65 o 


   2  22   3      211.77      226.20     26.19 o 


   3  22   3      939.03      999.58     36.42 o 


   4  22   3      125.81      208.19     51.57 o 


  -5  23   3      123.41      162.26     23.16 o 


  -4  23   3       76.70       81.66     21.40 o 


  -3  23   3     1227.57     1312.66     37.87 o 


  -2  23   3      208.89      343.02     24.87 o 


  -1  23   3     2261.84     2404.36     55.30 o 


   0  23   3       18.62       60.98     20.37 o 


   1  23   3      939.75     1041.97     34.17 o 


   2  23   3        1.96       -7.00     20.69 o 


   3  23   3      373.84      450.36     30.48 o 


  -5  24   3      561.68      584.75     27.90 o 


  -4  24   3     1242.79     1261.43     39.45 o 


  -3  24   3      568.87      668.19     30.76 o 


  -2  24   3     4570.31     4749.28     88.97 o 


  -1  24   3      700.89      798.96     30.03 o 


   0  24   3     3499.82     3691.75     89.96 o 


   1  24   3      509.22      577.70     29.99 o 


   2  24   3      969.69     1040.97     52.13 o 


   3  24   3      101.41      101.38     23.98 o 


  -4  25   3      528.54      571.68     26.89 o 


  -3  25   3      211.12      288.05     25.85 o 


  -2  25   3      693.87      844.90     29.50 o 


  -1  25   3      350.81      521.99     27.69 o 


   0  25   3     1002.84     1166.56     56.18 o 


   1  25   3       33.52       79.14     21.70 o 


   2  25   3      509.58      556.02     38.79 o 


  -4  26   3      224.04      236.35     27.10 o 


  -3  26   3     2095.82     2219.19     40.53 o 


  -2  26   3      303.87      344.14     25.88 o 


  -1  26   3     2466.47     2745.06     62.70 o 


   0  26   3      136.42      195.23     24.70 o 


   1  26   3     1431.43     1565.80     64.21 o 


   2  26   3      321.73      432.89     52.22 o 


  -3  27   3      289.03      389.01     26.11 o 


  -2  27   3      414.31      540.82     28.13 o 


  -1  27   3      200.33      272.59     25.09 o 


   0  27   3      251.60      369.63     27.96 o 


   1  27   3      636.78      762.27     49.26 o 


  -2  28   3     1421.82     1604.58     63.58 o 


  -1  28   3       36.46       68.62     22.86 o 


   0  28   3     1151.69     1453.74     78.71 o 


  -8   0   4     2078.46     2072.77    133.29 o 


  -6   0   4     8369.56     8316.28    221.49 o 


  -4   0   4    12727.70    12826.74    472.82 o 


  -2   0   4    32300.38    33198.73   1116.21 o 


   0   0   4    42520.59    39777.77    869.80 o 


   2   0   4    29163.70    27054.33    702.13 o 


   4   0   4     8300.53     7411.94    458.61 o 


   6   0   4     2154.60     2046.89    174.95 o 


  -9   1   4      137.14      264.92     25.08 o 


  -8   1   4      405.33      533.30     29.48 o 


  -7   1   4      409.77      714.36     33.05 o 


  -6   1   4      920.03     1324.70     33.82 o 


  -5   1   4     3143.31     3681.04     91.24 o 


  -4   1   4     2123.34     2577.34     89.58 o 


  -3   1   4     8491.59     8436.72    194.97 o 


  -2   1   4     2584.11     3113.94     88.49 o 


  -1   1   4     2015.92     2118.19     71.83 o 


   0   1   4     3163.73     3616.69    125.34 o 


   1   1   4     5362.43     5610.78    199.72 o 


   2   1   4     2311.10     3223.87    188.88 o 


   3   1   4     1595.98     2367.02    202.72 o 


   4   1   4       17.84      586.46    115.67 o 


   5   1   4       14.96      145.71     40.44 o 


   6   1   4      341.21      522.66     39.94 o 


  -9   2   4     1379.21     1332.15     55.72 o 


  -8   2   4      101.88      122.82     24.36 o 


  -7   2   4     4386.82     4194.38    104.31 o 


  -6   2   4        8.42      124.67     22.44 o 


  -5   2   4    14609.36    14402.94    275.95 o 


  -4   2   4        9.08       65.45     19.29 o 


  -3   2   4    22903.93    23345.73    495.02 o 


  -2   2   4       55.11       89.19     27.19 o 


  -1   2   4    26940.43    26673.71    378.58 o 


   0   2   4     1745.87     1823.64     48.97 o 


   1   2   4    37111.16    37013.05    720.73 o 


   2   2   4     1291.30     1429.23     48.47 o 


   3   2   4    18536.85    17536.43    445.60 o 


   4   2   4       62.86       82.42     23.33 o 


   5   2   4     2853.37     2623.77    161.99 o 


   6   2   4       91.40      113.75     32.50 o 


  -9   3   4      350.62      430.98     27.32 o 


  -8   3   4       30.68      254.64     27.00 o 


  -7   3   4     1807.02     1754.41     47.71 o 


  -6   3   4     2439.60     2584.16     61.85 o 


  -5   3   4      369.74      840.57     37.47 o 


  -4   3   4     6615.44     6832.12    109.67 o 


  -3   3   4      358.60      627.45     23.17 o 


  -2   3   4     9101.95     9354.64    147.42 o 


  -1   3   4      524.28      792.56     38.66 o 


   0   3   4     3066.05     3018.81     62.40 o 


   1   3   4     1156.67     1676.85     95.82 o 


   2   3   4     4674.53     5066.40    183.29 o 


   3   3   4      504.02      932.78     53.02 o 


   4   3   4       79.12      309.76     29.87 o 


   5   3   4      696.05      834.22     36.54 o 


   6   3   4       32.33      156.01     32.68 o 


  -9   4   4        4.52       52.99     24.90 o 


  -8   4   4     4026.25     3587.08    137.36 o 


  -7   4   4      507.17      569.36     31.39 o 


  -6   4   4     6478.53     6342.79    146.99 o 


  -5   4   4      121.86      189.51     23.15 o 


  -4   4   4    20350.71    20338.01    300.81 o 


  -3   4   4      174.66      170.17     16.48 o 


  -2   4   4    40944.97    41722.06    424.25 o 


  -1   4   4     5453.15     5739.80     90.45 o 


   0   4   4    18103.70    17408.40    217.98 o 


   1   4   4     2253.38     2174.80     57.38 o 


   2   4   4    18252.17    17388.47    466.94 o 


   3   4   4       39.02       86.78     22.34 o 


   4   4   4     6152.59     5873.70    174.29 o 


   5   4   4      407.01      517.42     35.13 o 


   6   4   4     1838.38     1896.78    110.90 o 


  -9   5   4      387.37      486.52     34.80 o 


  -8   5   4     1705.52     1569.45     56.04 o 


  -7   5   4      795.88     1110.39     38.16 o 


  -6   5   4      550.80      721.40     32.28 o 


  -5   5   4     2636.97     2921.69     55.56 o 


  -4   5   4      170.68      227.40     20.09 o 


  -3   5   4     8150.80     8043.71    132.87 o 


  -2   5   4     1866.01     2185.43     40.74 o 


  -1   5   4     7320.14     7460.57    114.08 o 


   0   5   4      302.98      420.08     21.51 o 


   1   5   4     2239.63     2374.20     53.40 o 


   2   5   4       15.30      118.54     27.02 o 


   3   5   4     1768.71     1918.10     63.84 o 


   4   5   4      850.32     1189.00     48.02 o 


   5   5   4      103.56      283.98     32.32 o 


   6   5   4      493.64      636.13     36.01 o 


  -8   6   4      522.43      553.16     37.04 o 


  -7   6   4     5286.22     4979.49    146.90 o 


  -6   6   4      300.93      378.64     29.18 o 


  -5   6   4    14477.70    14027.65    234.44 o 


  -4   6   4     1323.10     1371.16     29.78 o 


  -3   6   4    42814.51    40808.16    722.66 o 


  -2   6   4      893.26      921.80     24.03 o 


  -1   6   4    18619.58    18149.31    183.21 o 


   0   6   4     3710.83     3750.86     64.02 o 


   1   6   4     7558.80     7576.91    134.46 o 


   2   6   4     1987.71     1808.90     50.64 o 


   3   6   4    10218.89     9646.20    307.61 o 


   4   6   4       71.78      115.81     25.24 o 


   5   6   4     2988.56     3006.85    156.78 o 


   6   6   4      283.75      389.18     33.23 o 


  -8   7   4      510.21      829.88     40.47 o 


  -7   7   4      658.02      771.30     35.78 o 


  -6   7   4     3233.77     3153.98     94.58 o 


  -5   7   4      130.38      238.69     23.46 o 


  -4   7   4     2144.21     2111.76     40.08 o 


  -3   7   4      254.52      403.49     25.50 o 


  -2   7   4     6510.44     6740.87    108.47 o 


  -1   7   4      812.21      938.42     25.62 o 


   0   7   4     2843.07     2970.60     35.86 o 


   1   7   4      102.41      187.56     14.06 o 


   2   7   4      983.39     1128.05     34.24 o 


   3   7   4      198.23      307.29     46.97 o 


   4   7   4     1212.97     1197.11     55.97 o 


   5   7   4      448.87      647.93     41.06 o 


   6   7   4      411.51      587.24     41.27 o 


  -8   8   4     4704.64     4091.48    185.27 o 


  -7   8   4      800.37      878.92     37.44 o 


  -6   8   4     5865.12     5529.89    140.44 o 


  -5   8   4     1664.26     1578.08     35.65 o 


  -4   8   4    18405.72    17925.26    296.31 o 


  -3   8   4     4494.50     4287.36     56.06 o 


  -2   8   4    31261.36    30618.62    451.58 o 


  -1   8   4     3537.22     3432.82     47.19 o 


   0   8   4    11236.49    11598.81    154.37 o 


   1   8   4      859.91      869.45     25.34 o 


   2   8   4     6494.66     6429.96    141.85 o 


   3   8   4      760.51      768.09     33.34 o 


   4   8   4     3405.35     3358.57    136.56 o 


   5   8   4      550.40      638.90     45.68 o 


   6   8   4     1595.21     1546.93    130.69 o 


  -8   9   4      159.88      311.67     35.53 o 


  -7   9   4     1946.07     1967.23     80.40 o 


  -6   9   4      192.97      231.60     27.59 o 


  -5   9   4     1924.67     1935.69     41.84 o 


  -4   9   4      959.24      999.92     29.03 o 


  -3   9   4     1940.50     2016.19     33.46 o 


  -2   9   4     1125.57     1287.87     38.20 o 


  -1   9   4     4460.52     4389.41     67.91 o 


   0   9   4      263.14      359.66     20.35 o 


   1   9   4     1137.33     1191.47     29.31 o 


   2   9   4      134.24      203.57     19.84 o 


   3   9   4     1310.52     1403.69     38.72 o 


   4   9   4      353.05      481.93     29.58 o 


   5   9   4      798.56      890.48     63.07 o 


  -8  10   4      627.39      730.01     41.26 o 


  -7  10   4     3737.19     3565.49    124.38 o 


  -6  10   4     1305.22     1319.28     38.35 o 


  -5  10   4     9735.77     9356.33    153.72 o 


  -4  10   4     6772.09     6290.31    114.22 o 


  -3  10   4    18409.45    17405.20    261.86 o 


  -2  10   4     5796.66     5227.87     79.79 o 


  -1  10   4    12875.76    12474.66    224.40 o 


   0  10   4     1065.95     1138.74     28.73 o 


   1  10   4     9453.33     9517.65    211.31 o 


   2  10   4      948.99      952.18     36.63 o 


   3  10   4     4466.69     4357.14    116.23 o 


   4  10   4     1212.64     1086.37     68.76 o 


   5  10   4     2182.15     2225.49    126.52 o 


  -8  11   4      604.93      740.27     37.51 o 


  -7  11   4       71.65       79.74     27.13 o 


  -6  11   4     1618.38     1612.52     41.08 o 


  -5  11   4      636.85      649.54     29.54 o 


  -4  11   4     2795.71     2806.12     50.49 o 


  -3  11   4     2977.70     2735.83     54.70 o 


  -2  11   4     1838.60     1768.89     32.52 o 


  -1  11   4      471.87      572.13     23.29 o 


   0  11   4     3371.72     3518.61     65.08 o 


   1  11   4      411.40      537.70     27.47 o 


   2  11   4     1000.87     1006.42     30.78 o 


   3  11   4      223.94      265.57     26.21 o 


   4  11   4      660.02      744.72     38.19 o 


   5  11   4      101.44      195.39     29.90 o 


  -8  12   4     1432.03     1354.85     54.16 o 


  -7  12   4      974.72     1056.73     39.18 o 


  -6  12   4     4914.72     4600.57    100.64 o 


  -5  12   4     3059.52     2913.84     79.55 o 


  -4  12   4     5225.43     4874.68     82.35 o 


  -3  12   4     7328.80     6600.70    133.50 o 


  -2  12   4     8508.24     7905.75    143.02 o 


  -1  12   4     3016.72     2839.19     62.94 o 


   0  12   4    20869.47    20453.76    394.05 o 


   1  12   4     2353.73     2407.71     54.88 o 


   2  12   4     4731.04     4520.34    131.06 o 


   3  12   4     1996.53     1822.55     70.27 o 


   4  12   4     2499.40     2366.58    126.41 o 


   5  12   4      452.06      533.86     36.92 o 


  -8  13   4       52.48       35.04     26.29 o 


  -7  13   4      568.92      734.18     35.65 o 


  -6  13   4        1.49       11.02     23.25 o 


  -5  13   4     4230.41     3988.67    109.62 o 


  -4  13   4     2225.73     1953.45     44.65 o 


  -3  13   4     1342.92     1298.61     31.15 o 


  -2  13   4      104.67      150.61     17.12 o 


  -1  13   4     1258.69     1325.34     29.90 o 


   0  13   4     1229.49     1381.46     31.54 o 


   1  13   4     4629.90     4500.73    125.31 o 


   2  13   4       65.90       74.48     18.45 o 


   3  13   4      798.35      842.38     47.40 o 


   4  13   4       21.12       44.76     25.02 o 


   5  13   4      123.05      140.27     27.37 o 


  -8  14   4      554.50      655.35     38.55 o 


  -7  14   4     1358.31     1348.20     39.42 o 


  -6  14   4     1789.67     1703.18     44.85 o 


  -5  14   4     4357.48     4219.61    105.32 o 


  -4  14   4     3282.54     2980.80     55.59 o 


  -3  14   4     2911.75     2798.70     51.71 o 


  -2  14   4     4832.33     4486.83     82.84 o 


  -1  14   4     8149.05     7947.43    133.22 o 


   0  14   4     4015.17     3945.02     77.51 o 


   1  14   4    14316.70    13871.46    294.17 o 


   2  14   4     3922.46     3803.85     88.30 o 


   3  14   4     3079.79     2836.54     94.94 o 


   4  14   4     1035.15     1028.99     54.35 o 


   5  14   4     1287.49     1294.50     63.76 o 


  -7  15   4        7.40      -23.64     23.64 o 


  -6  15   4      675.74      773.16     35.30 o 


  -5  15   4       72.93       84.74     23.95 o 


  -4  15   4     4091.31     3804.92     61.27 o 


  -3  15   4      192.79      247.31     21.62 o 


  -2  15   4     1993.99     2019.46     48.33 o 


  -1  15   4      143.76      194.20     18.48 o 


   0  15   4     2515.00     2568.75     70.93 o 


   1  15   4       20.21       71.86     21.44 o 


   2  15   4     1945.44     1950.09     68.60 o 


   3  15   4       10.25       41.40     21.70 o 


   4  15   4      148.93      233.08     28.44 o 


   5  15   4        3.42        4.00     24.14 o 


  -7  16   4      962.43     1038.84     34.70 o 


  -6  16   4     1637.17     1618.25     41.92 o 


  -5  16   4     1785.31     1666.07     41.25 o 


  -4  16   4     2327.98     2189.97     44.69 o 


  -3  16   4     3009.72     2741.00     52.62 o 


  -2  16   4     3872.64     3613.04     66.71 o 


  -1  16   4     4357.32     4051.19     99.95 o 


   0  16   4     9183.91     8750.56    198.67 o 


   1  16   4     6666.58     6487.29    219.33 o 


   2  16   4     3541.16     3481.53     98.20 o 


   3  16   4     2519.11     2406.37     77.15 o 


   4  16   4     1850.17     1822.08     99.90 o 


  -7  17   4      244.69      325.67     29.35 o 


  -6  17   4        1.71       -4.45     23.06 o 


  -5  17   4     2439.89     2257.68     65.83 o 


  -4  17   4       99.38       78.02     21.50 o 


  -3  17   4     1570.52     1581.14     34.17 o 


  -2  17   4      107.36      156.96     19.72 o 


  -1  17   4     1467.27     1457.01     47.82 o 


   0  17   4      222.44      268.19     22.73 o 


   1  17   4     3251.68     3236.55    113.28 o 


   2  17   4      271.62      372.88     28.96 o 


   3  17   4      328.92      399.39     31.29 o 


   4  17   4        0.05       -3.48     19.98 o 


  -7  18   4      532.80      629.94     32.14 o 


  -6  18   4     1349.44     1279.52     45.87 o 


  -5  18   4     1977.57     1848.97     40.07 o 


  -4  18   4     1311.62     1276.76     35.50 o 


  -3  18   4     2782.79     2571.54     78.63 o 


  -2  18   4     3532.65     3447.41     68.40 o 


  -1  18   4     2917.82     2741.40     67.62 o 


   0  18   4     5993.95     5880.02    179.24 o 


   1  18   4     2976.22     2898.24    123.97 o 


   2  18   4     4690.00     4429.85    142.12 o 


   3  18   4     1787.17     1744.00     58.29 o 


   4  18   4      879.87      949.52     47.02 o 


  -6  19   4      454.57      500.29     31.45 o 


  -5  19   4       41.83       21.10     21.87 o 


  -4  19   4     1263.93     1220.35     33.48 o 


  -3  19   4      735.01      767.81     36.53 o 


  -2  19   4     1749.46     1795.76     35.93 o 


  -1  19   4       44.81       84.44     19.31 o 


   0  19   4     1095.70     1229.28     40.81 o 


   1  19   4      181.75      218.69     28.85 o 


   2  19   4      488.28      624.90     33.05 o 


   3  19   4       22.58       64.18     21.73 o 


   4  19   4      321.81      382.21     29.24 o 


  -6  20   4      595.30      659.56     32.99 o 


  -5  20   4     1115.31     1059.94     32.58 o 


  -4  20   4     1861.35     1766.89     36.64 o 


  -3  20   4     4046.11     3886.39    119.66 o 


  -2  20   4     2867.22     2777.82     69.03 o 


  -1  20   4     3433.28     3412.69     96.40 o 


   0  20   4      935.79      985.15     34.87 o 


   1  20   4     2775.99     2821.42     76.13 o 


   2  20   4      881.19      878.03     31.41 o 


   3  20   4     2033.02     2089.65     70.04 o 


  -6  21   4       11.68        1.63     22.53 o 


  -5  21   4      205.13      232.11     24.81 o 


  -4  21   4      503.47      528.83     27.86 o 


  -3  21   4      776.74      924.08     33.47 o 


  -2  21   4      342.09      464.10     26.72 o 


  -1  21   4     1225.96     1272.92     50.33 o 


   0  21   4      132.91      167.84     22.21 o 


   1  21   4      318.40      430.99     36.79 o 


   2  21   4       63.98      102.76     21.00 o 


   3  21   4      221.28      311.04     26.95 o 


  -5  22   4      836.86      831.24     30.05 o 


  -4  22   4     2464.56     2459.99     60.57 o 


  -3  22   4     1608.08     1598.50     37.64 o 


  -2  22   4     3658.83     3689.16    100.47 o 


  -1  22   4      924.80      925.79     35.80 o 


   0  22   4     1865.30     1787.68     97.89 o 


   1  22   4      181.67      207.82     24.75 o 


   2  22   4     1384.57     1466.03     66.24 o 


   3  22   4      384.86      490.88     31.03 o 


  -5  23   4       31.89       42.74     20.74 o 


  -4  23   4      457.12      513.00     27.33 o 


  -3  23   4      112.83      172.80     24.42 o 


  -2  23   4      442.87      586.71     30.03 o 


  -1  23   4      207.34      275.05     22.81 o 


   0  23   4      386.86      456.49     33.25 o 


   1  23   4       68.05       83.78     21.82 o 


   2  23   4       84.40       90.71     21.61 o 


  -5  24   4     1288.47     1265.23     44.70 o 


  -4  24   4      270.97      340.28     24.69 o 


  -3  24   4     3277.46     3295.78    102.39 o 


  -2  24   4      521.08      623.73     27.07 o 


  -1  24   4     2133.11     2212.25     66.62 o 


   0  24   4      579.22      602.44     47.32 o 


   1  24   4      654.93      668.52     48.99 o 


   2  24   4      122.74      154.77     22.93 o 


  -4  25   4        5.48       38.77     19.46 o 


  -3  25   4      447.13      571.55     29.11 o 


  -2  25   4       84.82      129.06     22.25 o 


  -1  25   4      249.58      325.04     24.15 o 


   0  25   4      115.97      152.17     23.96 o 


   1  25   4      153.92      186.10     24.01 o 


  -3  26   4       29.89       26.45     20.28 o 


  -2  26   4     1795.97     1946.22     58.62 o 


  -1  26   4      433.24      553.72     45.46 o 


   0  26   4      905.45      911.39     55.96 o 


   1  26   4      205.07      257.18     64.13 o 


  -2  27   4      265.58      345.59     26.80 o 


  -1  27   4       49.19       85.54     22.34 o 


  -9   0   5        8.22      134.73     31.11 o 


  -7   0   5      207.43      710.27     78.05 o 


  -5   0   5       17.47      856.23    197.26 o 


  -3   0   5     4582.73     4897.35    144.38 o 


  -1   0   5     4763.08     4674.91    278.18 o 


   1   0   5     2534.90     3723.58    243.96 o 


   3   0   5      853.77     1018.81     58.40 o 


   5   0   5      485.35      739.80     66.86 o 


  -9   1   5      610.81      691.19     30.04 o 


  -8   1   5     2093.86     2022.72     52.49 o 


  -7   1   5     3326.97     3201.52     72.11 o 


  -6   1   5     7539.39     7357.89    130.94 o 


  -5   1   5     8669.80     8766.94    172.29 o 


  -4   1   5    14382.12    14489.26    347.54 o 


  -3   1   5     7194.19     7067.14    141.88 o 


  -2   1   5    16686.46    15436.87    360.91 o 


  -1   1   5    19923.23    18436.27    431.98 o 


   0   1   5    24536.10    22049.70    349.90 o 


   1   1   5    14306.01    13264.69    178.87 o 


   2   1   5     3349.68     3346.03     59.10 o 


   3   1   5     1393.75     1413.74     48.12 o 


   4   1   5     1545.16     1629.44     59.12 o 


   5   1   5      978.50     1152.02     52.82 o 


  -9   2   5       31.97      157.72     23.42 o 


  -8   2   5       41.99      339.16     32.83 o 


  -7   2   5       55.88      415.94     44.80 o 


  -6   2   5      178.88      568.86     47.16 o 


  -5   2   5      962.93     1646.57    108.15 o 


  -4   2   5      989.02     1653.94     59.84 o 


  -3   2   5       14.87      261.13     19.94 o 


  -2   2   5     3022.79     3357.16     65.54 o 


  -1   2   5     1260.96     2039.81     85.24 o 


   0   2   5     3400.00     4005.11    109.63 o 


   1   2   5        0.31      554.21    158.96 o 


   2   2   5     1889.25     2258.63     60.92 o 


   3   2   5      193.98      338.02     29.67 o 


   4   2   5      265.19      567.30     36.39 o 


   5   2   5       36.45      197.58     37.90 o 


  -9   3   5     1075.91     1090.20     46.89 o 


  -8   3   5     1410.36     1372.92     37.61 o 


  -7   3   5     4663.57     4498.09    101.71 o 


  -6   3   5     2091.29     2165.57     55.40 o 


  -5   3   5    14333.75    14176.81    294.41 o 


  -4   3   5    10447.21    10608.30    193.55 o 


  -3   3   5    15416.29    14994.40    241.95 o 


  -2   3   5     5894.25     5545.24    104.02 o 


  -1   3   5    20734.69    19420.64    299.69 o 


   0   3   5     6175.82     6037.79    101.87 o 


   1   3   5    14033.35    12795.68    288.16 o 


   2   3   5     8102.90     7528.10    192.89 o 


   3   3   5     1850.77     1906.96     69.07 o 


   4   3   5     2094.87     2089.74     68.51 o 


   5   3   5     1235.02     1317.79     87.17 o 


  -9   4   5       22.23      150.31     25.10 o 


  -8   4   5       58.28      243.65     33.21 o 


  -7   4   5      435.82      637.59     31.63 o 


  -6   4   5      396.58      577.77     44.62 o 


  -5   4   5     1369.04     2042.78     80.46 o 


  -4   4   5      608.75      846.86     32.62 o 


  -3   4   5      711.81      958.03     28.76 o 


  -2   4   5     1524.75     1737.64     54.31 o 


  -1   4   5      963.30     1292.45     38.51 o 


   0   4   5      934.44     1175.15     32.31 o 


   1   4   5     2259.03     3004.54     76.11 o 


   2   4   5       53.29      279.79     67.18 o 


   3   4   5      422.03      676.71     34.17 o 


   4   4   5      564.08      834.91     51.30 o 


   5   4   5      226.82      433.10     38.08 o 


  -9   5   5      793.56      725.82     55.24 o 


  -8   5   5     2523.08     2325.34     88.66 o 


  -7   5   5     1151.05     1192.28     36.59 o 


  -6   5   5     7382.70     7233.89    175.37 o 


  -5   5   5     3289.93     3442.52     89.76 o 


  -4   5   5    16107.81    15768.16    280.50 o 


  -3   5   5     3524.28     3440.51     63.83 o 


  -2   5   5    15874.23    15730.44    188.31 o 


  -1   5   5     2902.56     2892.96     44.62 o 


   0   5   5    17617.62    16741.42    290.84 o 


   1   5   5     6964.08     6586.10    182.19 o 


   2   5   5     3454.03     3391.61     82.27 o 


   3   5   5     3420.01     3136.56     77.82 o 


   4   5   5     4124.43     4042.66    129.89 o 


   5   5   5      819.16      849.19     43.21 o 


  -8   6   5       11.81      143.35     27.24 o 


  -7   6   5       25.39      134.54     25.51 o 


  -6   6   5     1402.78     1645.72     49.44 o 


  -5   6   5      250.84      341.19     24.54 o 


  -4   6   5     1509.02     1757.16     46.35 o 


  -3   6   5       98.40      188.90     22.26 o 


  -2   6   5      235.01      380.81     21.16 o 


  -1   6   5      577.96      656.86     19.82 o 


   0   6   5      569.17      799.70     29.51 o 


   1   6   5       31.49      110.85     22.58 o 


   2   6   5      395.79      696.92     32.24 o 


   3   6   5      403.99      799.39     53.38 o 


   4   6   5      285.95      586.13     41.72 o 


   5   6   5       47.23      152.16     26.86 o 


  -8   7   5      473.24      564.78     44.28 o 


  -7   7   5     3793.69     3804.47    110.37 o 


  -6   7   5      824.22     1012.50     36.02 o 


  -5   7   5    10381.56    10363.57    177.12 o 


  -4   7   5     4237.35     4047.23     74.16 o 


  -3   7   5    16556.91    15807.48    267.32 o 


  -2   7   5     1874.25     1820.12     36.91 o 


  -1   7   5     8719.78     8489.93    144.06 o 


   0   7   5     1517.57     1544.96     32.57 o 


   1   7   5     8685.34     8218.11    162.47 o 


   2   7   5     3231.95     3002.75     80.82 o 


   3   7   5     7636.10     7002.43    226.48 o 


   4   7   5     1290.96     1270.83     58.16 o 


   5   7   5     1984.48     2022.92     95.57 o 


  -8   8   5       16.73       90.02     27.52 o 


  -7   8   5      438.91      595.70     32.34 o 


  -6   8   5      173.13      230.05     27.18 o 


  -5   8   5     1767.60     1958.40     49.34 o 


  -4   8   5      514.25      622.40     30.19 o 


  -3   8   5       22.76       64.42     19.80 o 


  -2   8   5      306.75      348.65     21.48 o 


  -1   8   5      214.73      288.05     16.77 o 


   0   8   5      248.32      312.41     18.51 o 


   1   8   5      782.47      983.37     38.63 o 


   2   8   5      137.98      231.52     29.46 o 


   3   8   5      327.59      495.46     48.36 o 


   4   8   5        1.70      151.10     25.23 o 


   5   8   5      156.02      321.58     30.33 o 


  -8   9   5     2943.90     2676.08    106.68 o 


  -7   9   5      870.04      910.91     37.06 o 


  -6   9   5     5030.74     5023.55    134.86 o 


  -5   9   5     1822.63     1771.97     51.01 o 


  -4   9   5    12379.46    11483.52    215.28 o 


  -3   9   5     1584.43     1514.96     32.52 o 


  -2   9   5    13782.23    13338.02    199.26 o 


  -1   9   5     1543.39     1545.98     48.01 o 


   0   9   5     6485.58     6594.15    105.27 o 


   1   9   5     1426.91     1427.41     42.27 o 


   2   9   5     8172.02     7613.50    271.06 o 


   3   9   5      599.14      692.61     33.04 o 


   4   9   5     5709.85     5398.68    236.92 o 


   5   9   5      219.75      254.24     32.68 o 


  -8  10   5       67.25      103.64     29.28 o 


  -7  10   5       37.61      131.51     26.68 o 


  -6  10   5       48.18      124.81     25.46 o 


  -5  10   5     2046.27     1870.39     39.90 o 


  -4  10   5      770.17      900.79     32.63 o 


  -3  10   5      137.79      177.89     19.79 o 


  -2  10   5      527.23      653.40     23.49 o 


  -1  10   5      567.18      628.75     27.42 o 


   0  10   5      481.86      571.44     24.04 o 


   1  10   5      213.23      275.21     25.68 o 


   2  10   5      251.09      303.14     29.97 o 


   3  10   5       21.23       66.09     23.05 o 


   4  10   5      414.17      657.46     45.80 o 


   5  10   5        4.63       76.69     25.85 o 


  -8  11   5      105.47      105.74     29.42 o 


  -7  11   5     4565.43     4515.06    170.88 o 


  -6  11   5     1078.87     1089.35     35.09 o 


  -5  11   5     6726.09     6643.23    161.43 o 


  -4  11   5      673.17      759.56     33.03 o 


  -3  11   5    10138.77     9430.66    169.25 o 


  -2  11   5     3357.11     3185.55     63.93 o 


  -1  11   5    14740.68    14217.23    304.98 o 


   0  11   5      758.02      788.48     26.65 o 


   1  11   5     7839.66     7836.66    166.91 o 


   2  11   5       58.17       63.80     21.54 o 


   3  11   5     5293.00     4882.33    191.69 o 


   4  11   5       31.76       42.75     22.59 o 


   5  11   5     1795.61     1816.21    182.21 o 


  -8  12   5       30.70       76.52     28.45 o 


  -7  12   5       24.82      122.60     28.26 o 


  -6  12   5      576.34      595.91     36.34 o 


  -5  12   5        9.01       52.15     26.87 o 


  -4  12   5      985.68      941.28     31.95 o 


  -3  12   5      398.76      476.11     24.65 o 


  -2  12   5       41.38       36.46     15.87 o 


  -1  12   5     2054.20     2112.87     49.63 o 


   0  12   5       26.98       60.39     17.96 o 


   1  12   5      282.93      344.30     27.92 o 


   2  12   5      194.21      251.36     23.63 o 


   3  12   5      564.84      645.03     43.73 o 


   4  12   5        7.31       25.84     22.75 o 


  -8  13   5     1956.41     1981.19     84.69 o 


  -7  13   5      402.40      420.97     32.67 o 


  -6  13   5     6274.75     6125.67    258.23 o 


  -5  13   5      503.15      520.51     34.98 o 


  -4  13   5     8099.58     7513.29    121.75 o 


  -3  13   5      514.52      563.60     25.46 o 


  -2  13   5    14126.52    13313.55    253.96 o 


  -1  13   5     1408.62     1268.76     31.29 o 


   0  13   5    10812.27    10751.65    227.32 o 


   1  13   5       70.79       91.64     22.10 o 


   2  13   5     5862.40     5421.67    210.54 o 


   3  13   5        9.77        3.65     22.15 o 


   4  13   5     2097.25     2193.70    148.85 o 


  -7  14   5        4.13       72.97     29.90 o 


  -6  14   5      197.63      281.31     32.73 o 


  -5  14   5      815.81      862.62     40.30 o 


  -4  14   5      200.86      242.07     23.49 o 


  -3  14   5      379.45      423.16     23.88 o 


  -2  14   5     1432.12     1540.84     45.00 o 


  -1  14   5       33.28      118.30     20.68 o 


   0  14   5      978.34     1031.83     34.51 o 


   1  14   5      358.65      451.17     28.70 o 


   2  14   5      595.03      653.81     41.80 o 


   3  14   5       45.85       21.64     23.01 o 


   4  14   5      301.28      406.81     31.98 o 


  -7  15   5     4146.01     4129.33    175.92 o 


  -6  15   5      119.77      110.11     32.51 o 


  -5  15   5     5698.12     5271.17    155.46 o 


  -4  15   5        8.48       -7.23     18.55 o 


  -3  15   5     7665.27     7080.72    132.69 o 


  -2  15   5     1098.95     1044.00     31.25 o 


  -1  15   5    19110.06    18168.37    447.85 o 


   0  15   5      141.46      149.30     22.63 o 


   1  15   5     7267.66     7160.15    179.57 o 


   2  15   5       44.91       46.56     24.93 o 


   3  15   5     1478.89     1487.71     58.12 o 


   4  15   5        2.61        0.77     23.56 o 


  -7  16   5        7.63       44.89     28.03 o 


  -6  16   5        2.37       42.67     30.00 o 


  -5  16   5      117.86      139.40     30.54 o 


  -4  16   5       15.47       37.55     21.47 o 


  -3  16   5      415.08      462.43     24.79 o 


  -2  16   5     1764.54     1745.94     53.14 o 


  -1  16   5      632.47      826.91     35.11 o 


   0  16   5      320.70      425.86     26.89 o 


   1  16   5      544.60      658.57     31.36 o 


   2  16   5       56.22      125.25     24.86 o 


   3  16   5      291.41      326.32     28.91 o 


   4  16   5      254.11      286.23     29.83 o 


  -7  17   5        0.05      -25.78     25.78 o 


  -6  17   5     4393.22     4165.51    121.77 o 


  -5  17   5      111.08       71.97     28.76 o 


  -4  17   5     6590.36     6161.52    153.11 o 


  -3  17   5       18.52       17.67     18.36 o 


  -2  17   5     9641.24     9030.79    223.21 o 


  -1  17   5       31.14       28.80     20.45 o 


   0  17   5     9223.54     9092.85    265.04 o 


   1  17   5       28.33       48.98     22.63 o 


   2  17   5     3059.31     3091.93     91.91 o 


   3  17   5       88.50       92.74     24.53 o 


  -7  18   5        3.78        7.98     28.69 o 


  -6  18   5      109.24      123.98     32.72 o 


  -5  18   5        3.21       19.28     27.06 o 


  -4  18   5      339.91      390.53     31.32 o 


  -3  18   5      182.63      262.69     23.26 o 


  -2  18   5      143.72      209.87     21.56 o 


  -1  18   5      901.90      986.59     31.71 o 


   0  18   5      158.17      245.71     24.11 o 


   1  18   5      448.98      578.68     41.82 o 


   2  18   5      302.12      351.15     28.42 o 


   3  18   5      236.77      283.68     27.96 o 


  -6  19   5      149.72      106.57     29.72 o 


  -5  19   5     3962.36     3822.56     93.40 o 


  -4  19   5      194.11      182.04     28.52 o 


  -3  19   5     5689.14     5253.31    161.21 o 


  -2  19   5       72.62       68.64     20.73 o 


  -1  19   5     5782.32     5922.70    131.82 o 


   0  19   5      495.47      568.66     28.93 o 


   1  19   5     4102.42     4126.36    169.59 o 


   2  19   5       20.09       41.21     22.70 o 


   3  19   5     1764.60     1863.45     77.71 o 


  -6  20   5        3.04        1.39     26.27 o 


  -5  20   5      494.23      563.98     35.83 o 


  -4  20   5       38.46       90.93     26.50 o 


  -3  20   5       70.78       62.27     22.42 o 


  -2  20   5      444.96      527.72     30.00 o 


  -1  20   5       20.32       26.70     21.88 o 


   0  20   5      435.44      569.80     32.75 o 


   1  20   5      176.13      233.34     26.59 o 


   2  20   5      139.14      189.86     27.80 o 


   3  20   5       50.35       46.38     30.13 o 


  -6  21   5     1423.21     1392.90     45.54 o 


  -5  21   5      345.44      365.45     32.20 o 


  -4  21   5     3585.99     3487.55     97.96 o 


  -3  21   5      281.10      365.13     30.14 o 


  -2  21   5     3799.18     3757.10    140.70 o 


  -1  21   5      363.22      409.31     31.95 o 


   0  21   5     2079.38     2119.53     58.26 o 


   1  21   5       62.40       61.44     27.54 o 


   2  21   5     2532.17     2699.10    126.64 o 


  -5  22   5      105.80      126.64     26.80 o 


  -4  22   5      179.12      224.46     28.17 o 


  -3  22   5       44.04       78.90     24.09 o 


  -2  22   5       13.04       26.07     20.27 o 


  -1  22   5       55.13       54.35     25.08 o 


   0  22   5        5.64       -5.53     30.15 o 


   1  22   5      227.82      304.76     32.79 o 


   2  22   5       20.70       41.12     26.33 o 


  -5  23   5     1612.54     1626.74     52.51 o 


  -4  23   5      326.12      402.32     30.22 o 


  -3  23   5     2530.97     2546.05     86.62 o 


  -2  23   5      219.40      270.08     25.90 o 


  -1  23   5     1177.15     1138.74     65.35 o 


   0  23   5       83.51      114.27     34.37 o 


   1  23   5     1711.93     1900.61     62.38 o 


  -4  24   5      136.41      194.80     26.60 o 


  -3  24   5       73.28       49.53     22.88 o 


  -2  24   5        6.34       31.02     20.67 o 


  -1  24   5       16.37       10.83     18.07 o 


   0  24   5      117.65      147.27     34.41 o 


   1  24   5        1.67      -30.71     30.71 o 


  -3  25   5      325.95      395.21     28.33 o 


  -2  25   5     1426.76     1467.05     56.15 o 


  -1  25   5      128.82      114.02     20.83 o 


   0  25   5      885.28      970.80     53.42 o 


  -2  26   5      129.38      198.72     60.71 o 


  -8   0   6     2280.45     2428.71    111.51 o 


  -6   0   6     6646.34     6855.23    154.43 o 


  -4   0   6     2841.04     3028.88    104.10 o 


  -2   0   6     6847.38     6536.12    197.22 o 


   0   0   6     6069.99     5910.93    328.76 o 


   2   0   6     1148.33     1314.30     69.72 o 


   4   0   6     1000.70     1196.93     88.04 o 


  -9   1   6      790.97      889.31     47.88 o 


  -8   1   6     1088.19     1155.82     42.34 o 


  -7   1   6     2598.40     2881.91     52.23 o 


  -6   1   6     3818.74     3999.63     67.27 o 


  -5   1   6     4494.39     4355.11    101.28 o 


  -4   1   6     4237.12     4048.87    140.57 o 


  -3   1   6    12316.23    11340.58    310.02 o 


  -2   1   6     8580.51     8171.76    186.43 o 


  -1   1   6    10158.38     9092.85    250.37 o 


   0   1   6     4853.90     4563.22    169.35 o 


   1   1   6      927.57     1028.77     44.89 o 


   2   1   6     1072.98     1249.66     53.08 o 


   3   1   6     1496.84     1690.94    102.59 o 


   4   1   6      940.30      978.67    112.31 o 


  -9   2   6      957.99     1019.33     55.83 o 


  -8   2   6      251.72      472.02     34.87 o 


  -7   2   6     4379.12     4356.22     91.20 o 


  -6   2   6      147.11      638.80     84.33 o 


  -5   2   6     2883.99     3330.39     53.51 o 


  -4   2   6       32.34      357.12     52.49 o 


  -3   2   6     7026.53     6981.78    147.28 o 


  -2   2   6        1.81      533.36     44.34 o 


  -1   2   6     9971.26     9565.69    209.73 o 


   0   2   6      226.30      386.04     34.65 o 


   1   2   6     1411.42     1571.13     50.97 o 


   2   2   6       17.14      266.75     44.62 o 


   3   2   6      999.19     1409.62     58.12 o 


   4   2   6       28.83      259.98     47.24 o 


  -8   3   6     1593.27     1589.28     58.39 o 


  -7   3   6     1789.23     1988.42     46.25 o 


  -6   3   6     3359.66     3742.09     71.57 o 


  -5   3   6     2631.26     2687.29     62.72 o 


  -4   3   6     8758.98     8139.25    252.79 o 


  -3   3   6     1867.23     2040.65     46.21 o 


  -2   3   6    15861.79    14901.78    272.75 o 


  -1   3   6     6436.53     6371.17    148.95 o 


   0   3   6     1731.36     1821.30     79.96 o 


   1   3   6     2601.83     2451.90     85.02 o 


   2   3   6     3316.63     3205.03    148.64 o 


   3   3   6     1165.94     1199.36     61.93 o 


   4   3   6     1379.06     1443.82    109.84 o 


  -8   4   6     1020.25     1239.54     40.97 o 


  -7   4   6     1029.50     1132.98     39.41 o 


  -6   4   6     3806.31     4163.41    100.12 o 


  -5   4   6      121.26      226.82     27.22 o 


  -4   4   6     5470.07     5318.62    124.69 o 


  -3   4   6      295.12      434.16     29.82 o 


  -2   4   6     7389.87     7393.96    132.37 o 


  -1   4   6        5.64      129.09     29.24 o 


   0   4   6     4111.61     4014.85    162.05 o 


   1   4   6       17.37      169.38     33.04 o 


   2   4   6     3343.31     3319.31    110.01 o 


   3   4   6        1.71      142.60     33.44 o 


   4   4   6      748.21      870.38     99.03 o 


  -8   5   6      372.27      470.38     33.48 o 


  -7   5   6     2517.79     2673.07     96.13 o 


  -6   5   6     2087.49     2149.38     65.13 o 


  -5   5   6     3482.65     3561.70     73.07 o 


  -4   5   6     1038.69     1187.31     42.72 o 


  -3   5   6     8720.91     8276.05    192.57 o 


  -2   5   6      407.13      638.51     30.30 o 


  -1   5   6     9044.05     8392.27    219.70 o 


   0   5   6     6234.52     5798.80    245.37 o 


   1   5   6     4445.32     4155.44    101.35 o 


   2   5   6     2116.85     2138.98     57.78 o 


   3   5   6     2351.97     2379.22    133.60 o 


   4   5   6      468.53      659.42     43.19 o 


  -8   6   6      273.63      315.66     31.30 o 


  -7   6   6     1083.54     1322.17     38.92 o 


  -6   6   6      251.67      416.60     31.03 o 


  -5   6   6     5156.74     5128.22    106.61 o 


  -4   6   6      543.26      673.29     37.44 o 


  -3   6   6     6204.08     6148.99    113.91 o 


  -2   6   6       45.43       85.57     21.90 o 


  -1   6   6     4951.50     5009.91    106.95 o 


   0   6   6       22.52       95.29     23.11 o 


   1   6   6     4605.91     4446.13    113.08 o 


   2   6   6      266.47      529.61     32.21 o 


   3   6   6     1717.12     1814.52     80.03 o 


   4   6   6       37.06      130.76     29.83 o 


  -8   7   6     1003.09     1118.47     40.58 o 


  -7   7   6      517.30      654.11     39.55 o 


  -6   7   6     4002.05     4122.04    116.36 o 


  -5   7   6      341.89      446.14     30.42 o 


  -4   7   6     3797.59     3832.26     92.72 o 


  -3   7   6      801.30      919.14     37.91 o 


  -2   7   6     6295.13     6015.22    127.45 o 


  -1   7   6     2393.59     2476.10     49.05 o 


   0   7   6     5086.95     4820.62    196.99 o 


   1   7   6     1819.46     1796.04     71.03 o 


   2   7   6     7546.44     7069.08    265.78 o 


   3   7   6      747.96      875.46     35.19 o 


   4   7   6     1609.43     1657.84     79.36 o 


  -8   8   6      593.69      791.03     44.02 o 


  -7   8   6       43.28      148.73     27.84 o 


  -6   8   6     1581.79     1785.53     42.06 o 


  -5   8   6      580.30      682.61     38.71 o 


  -4   8   6     6471.27     6081.34    128.80 o 


  -3   8   6     1928.34     1894.80     45.81 o 


  -2   8   6     4692.15     4664.41     84.28 o 


  -1   8   6       69.43      107.72     18.28 o 


   0   8   6     2514.65     2437.60     72.29 o 


   1   8   6      651.88      885.81     36.82 o 


   2   8   6     3815.45     3709.43    129.63 o 


   3   8   6      354.26      549.43     32.21 o 


   4   8   6      436.01      649.85     33.26 o 


  -8   9   6      158.53      210.60     28.30 o 


  -7   9   6     2091.33     2132.37     68.32 o 


  -6   9   6      220.77      292.90     34.15 o 


  -5   9   6     3104.92     3034.51     59.95 o 


  -4   9   6     1757.17     1637.58     43.26 o 


  -3   9   6     3687.90     3564.84     98.25 o 


  -2   9   6      560.47      673.60     31.89 o 


  -1   9   6     6047.23     5620.64    104.23 o 


   0   9   6      585.83      665.45     30.85 o 


   1   9   6     8695.29     7899.87    347.62 o 


   2   9   6      850.37      897.97     52.25 o 


   3   9   6     2975.08     2852.47    122.67 o 


   4   9   6      328.17      476.39     32.00 o 


  -8  10   6       18.55       66.02     26.41 o 


  -7  10   6     1009.42     1124.49     37.33 o 


  -6  10   6      106.50      194.40     31.72 o 


  -5  10   6     3002.90     2859.85     59.49 o 


  -4  10   6     2498.17     2239.22     51.97 o 


  -3  10   6     3426.36     3348.39     80.05 o 


  -2  10   6     1028.84      979.10     31.73 o 


  -1  10   6     2345.39     2397.35     61.33 o 


   0  10   6     1246.25     1183.20     44.06 o 


   1  10   6     2467.04     2341.69     85.28 o 


   2  10   6     1419.69     1416.70     57.05 o 


   3  10   6      810.82      977.51     38.47 o 


   4  10   6       36.74       82.05     24.52 o 


  -8  11   6      885.03     1001.57     37.70 o 


  -7  11   6       17.64       13.96     28.49 o 


  -6  11   6     3764.59     3748.70    116.21 o 


  -5  11   6       94.25      111.19     29.08 o 


  -4  11   6     3173.87     3177.39     68.15 o 


  -3  11   6     3109.91     2757.25     61.44 o 


  -2  11   6     5406.85     5187.41    119.04 o 


  -1  11   6      357.44      440.87     26.87 o 


   0  11   6     6742.50     6312.83    221.51 o 


   1  11   6       32.22       76.75     30.68 o 


   2  11   6     3919.56     3841.12    119.39 o 


   3  11   6      146.87      169.59     26.20 o 


   4  11   6     1433.54     1476.24    112.93 o 


  -8  12   6     1431.34     1326.40     48.25 o 


  -7  12   6       15.55       80.44     30.36 o 


  -6  12   6     1346.43     1348.73     46.84 o 


  -5  12   6      718.58      841.23     40.16 o 


  -4  12   6     2248.60     2180.79     59.14 o 


  -3  12   6     4141.45     3831.56     76.31 o 


  -2  12   6     1338.67     1306.34     38.29 o 


  -1  12   6     1128.98     1108.71     40.65 o 


   0  12   6     1864.52     1904.05     57.38 o 


   1  12   6     1051.13      998.71     43.16 o 


   2  12   6      594.68      661.90     38.29 o 


   3  12   6      512.82      605.14     38.48 o 


  -7  13   6     2157.34     2089.06     93.58 o 


  -6  13   6       41.91       58.36     28.98 o 


  -5  13   6     3162.30     3122.66     69.04 o 


  -4  13   6      907.67      940.25     36.49 o 


  -3  13   6     7372.44     6997.89    162.38 o 


  -2  13   6      523.61      575.12     27.83 o 


  -1  13   6     5556.80     5352.37    166.28 o 


   0  13   6       19.63       26.33     21.44 o 


   1  13   6     2705.84     2655.63    112.05 o 


   2  13   6        3.21      -10.22     21.77 o 


   3  13   6     1935.20     1904.74    122.32 o 


  -7  14   6     1047.01     1036.11     49.95 o 


  -6  14   6      648.59      786.31     41.96 o 


  -5  14   6     1129.50     1152.16     41.55 o 


  -4  14   6      529.88      629.46     33.32 o 


  -3  14   6     1740.43     1702.20     48.75 o 


  -2  14   6     2607.15     2478.39     66.42 o 


  -1  14   6     1191.91     1213.54     39.08 o 


   0  14   6     1395.03     1304.34     49.83 o 


   1  14   6      364.98      444.14     38.57 o 


   2  14   6      322.12      395.22     40.55 o 


   3  14   6      174.14      259.69     29.40 o 


  -7  15   6        0.42        3.21     33.28 o 


  -6  15   6     2431.01     2327.68     76.17 o 


  -5  15   6      108.90      109.28     28.19 o 


  -4  15   6     6069.93     5732.62    130.98 o 


  -3  15   6      172.74      170.73     23.57 o 


  -2  15   6     6402.51     6047.19    141.83 o 


  -1  15   6        1.53      -19.35     19.35 o 


   0  15   6     3239.44     3139.77     77.72 o 


   1  15   6       28.87       26.93     25.71 o 


   2  15   6     1289.54     1364.11     89.14 o 


   3  15   6        0.75      -15.34     22.67 o 


  -7  16   6      668.85      744.27     49.94 o 


  -6  16   6      633.07      719.91     42.83 o 


  -5  16   6      653.54      806.88     39.79 o 


  -4  16   6     1125.02     1067.38     35.40 o 


  -3  16   6      932.85      988.76     32.93 o 


  -2  16   6      743.12      804.14     31.91 o 


  -1  16   6     1435.42     1380.46     34.59 o 


   0  16   6      814.83      865.17     33.47 o 


   1  16   6      256.45      306.04     33.49 o 


   2  16   6      265.88      305.03     38.33 o 


   3  16   6      288.95      334.50     32.20 o 


  -7  17   6     1705.88     1498.47     61.31 o 


  -6  17   6       10.03        5.60     29.65 o 


  -5  17   6     2626.05     2451.72     83.94 o 


  -4  17   6        6.09      -14.77     24.19 o 


  -3  17   6     5591.32     5208.72    138.16 o 


  -2  17   6      284.73      307.56     23.60 o 


  -1  17   6     4408.22     4217.91    133.22 o 


   0  17   6      188.50      180.28     25.11 o 


   1  17   6     1301.53     1334.60     56.89 o 


   2  17   6        7.85       17.13     29.63 o 


  -6  18   6     1138.30     1119.69     44.02 o 


  -5  18   6      676.70      749.21     40.45 o 


  -4  18   6      236.37      314.10     29.89 o 


  -3  18   6     1327.82     1260.67     40.13 o 


  -2  18   6     1136.21     1078.51     31.62 o 


  -1  18   6      615.46      691.50     35.59 o 


   0  18   6      559.99      666.88     32.04 o 


   1  18   6      423.47      529.53     33.82 o 


   2  18   6       95.56      123.16     30.48 o 


  -6  19   6     1523.46     1508.21     46.26 o 


  -5  19   6        4.04      -15.26     26.74 o 


  -4  19   6     3367.13     3323.50     98.26 o 


  -3  19   6      609.79      612.76     32.42 o 


  -2  19   6     2072.95     2105.13     41.88 o 


  -1  19   6       32.25       24.45     21.11 o 


   0  19   6     2383.12     2477.06     98.10 o 


   1  19   6       72.89       83.47     25.70 o 


   2  19   6     1214.42     1173.52     72.91 o 


  -6  20   6      116.15      192.51     50.43 o 


  -5  20   6      809.77      857.24     39.92 o 


  -4  20   6      920.62      994.07     38.86 o 


  -3  20   6      509.94      584.40     31.52 o 


  -2  20   6      679.70      690.82     28.53 o 


  -1  20   6      485.79      638.52     31.13 o 


   0  20   6      357.40      476.55     35.28 o 


   1  20   6      284.04      380.48     31.67 o 


  -5  21   6     1387.54     1436.54     50.14 o 


  -4  21   6       81.11       77.66     26.60 o 


  -3  21   6     1032.38     1057.10     37.46 o 


  -2  21   6      466.68      500.23     25.61 o 


  -1  21   6     1878.91     1927.61     84.98 o 


   0  21   6       11.05       30.87     23.54 o 


   1  21   6     2107.17     2282.79    112.06 o 


  -5  22   6      163.13      201.52     49.49 o 


  -4  22   6      840.94      925.99     42.96 o 


  -3  22   6      436.01      526.81     36.29 o 


  -2  22   6      349.72      432.98     25.94 o 


  -1  22   6      413.38      504.76     35.06 o 


   0  22   6      563.52      650.25     36.12 o 


  -4  23   6      842.85      886.58     51.00 o 


  -3  23   6       83.86       73.97     24.02 o 


  -2  23   6      654.86      721.22     27.99 o 


  -1  23   6       97.62      110.62     29.05 o 


   0  23   6     1528.40     1697.81     69.69 o 


  -3  24   6      734.87      774.79     41.25 o 


  -2  24   6      140.31      172.86     21.41 o 


  -1  24   6      391.80      524.02    142.59 o 


  -7   0   7     4061.93     3983.72    219.35 o 


  -5   0   7     8201.52     8006.13    289.10 o 


  -3   0   7    17807.41    15723.73    526.73 o 


  -1   0   7     3883.14     3455.77    395.00 o 


   1   0   7     4222.75     3810.23    273.64 o 


   3   0   7     4798.87     4615.57    142.74 o 


  -8   1   7       21.41      495.77     84.25 o 


  -7   1   7        9.86      271.76     48.63 o 


  -6   1   7      214.30      607.97     63.50 o 


  -5   1   7        2.79      460.69     80.88 o 


  -4   1   7      768.87     1327.25    134.26 o 


  -3   1   7        4.82     1011.02    188.68 o 


  -2   1   7      701.83     1401.16    159.75 o 


  -1   1   7        8.69      200.94     50.45 o 


   0   1   7        1.79      222.68     88.52 o 


   1   1   7       21.11      169.19     40.03 o 


   2   1   7       19.09      477.31    116.28 o 


   3   1   7        1.86      570.17    152.02 o 


  -8   2   7     4326.16     3829.25    197.74 o 


  -7   2   7        5.03       76.50     26.77 o 


  -6   2   7     5329.91     5379.56    182.71 o 


  -5   2   7       49.20      145.02     25.62 o 


  -4   2   7    11976.52    10917.01    318.88 o 


  -3   2   7       86.49      133.67     25.61 o 


  -2   2   7    10930.63     9877.25    227.19 o 


  -1   2   7       72.95       78.96     29.80 o 


   0   2   7     5888.03     5212.70    267.66 o 


   1   2   7        5.77       15.20     28.77 o 


   2   2   7     4505.50     4416.78    281.77 o 


   3   2   7      232.79      387.22     42.44 o 


  -8   3   7        2.41      351.38     51.21 o 


  -7   3   7        0.03      260.10     42.09 o 


  -6   3   7       21.94      278.68     42.70 o 


  -5   3   7      682.36     1030.26     84.38 o 


  -4   3   7      296.89      693.65     59.80 o 


  -3   3   7       88.08      368.60     31.28 o 


  -2   3   7       13.14      292.69     32.08 o 


  -1   3   7      186.26      298.01     74.05 o 


   0   3   7      191.66      399.49     43.49 o 


   1   3   7        9.22      228.83    111.21 o 


   2   3   7        8.68      390.45    121.59 o 


   3   3   7        2.90      198.80     75.17 o 


  -8   4   7      114.25      194.68     31.31 o 


  -7   4   7     3547.53     3575.47    155.46 o 


  -6   4   7      110.54      160.02     28.02 o 


  -5   4   7     9112.19     8500.47    221.42 o 


  -4   4   7      532.87      565.83     37.27 o 


  -3   4   7    14056.84    13327.61    327.22 o 


  -2   4   7      265.47      229.42     24.90 o 


  -1   4   7     8208.20     6974.45    266.89 o 


   0   4   7      330.72      378.91     32.14 o 


   1   4   7     6221.96     5706.96    188.84 o 


   2   4   7      309.46      409.45     38.64 o 


   3   4   7     2637.01     2664.62    131.78 o 


  -8   5   7        8.93      165.91     28.74 o 


  -7   5   7       47.98      240.49     29.73 o 


  -6   5   7       38.38      192.40     32.12 o 


  -5   5   7      541.39      764.62     38.51 o 


  -4   5   7      215.39      286.17     35.13 o 


  -3   5   7      103.79      296.49     31.67 o 


  -2   5   7       53.84      124.79     29.08 o 


  -1   5   7      380.65      597.17     44.34 o 


   0   5   7        2.42      240.48    102.79 o 


   1   5   7       50.17      188.25     37.22 o 


   2   5   7       23.97      166.02     34.00 o 


   3   5   7       77.70      248.56     46.01 o 


  -8   6   7     2028.69     2065.35    106.18 o 


  -7   6   7      150.03      169.16     29.08 o 


  -6   6   7     6981.20     6930.10    181.94 o 


  -5   6   7      678.65      822.48     42.73 o 


  -4   6   7     8464.85     7848.45    232.99 o 


  -3   6   7      362.71      442.81     31.23 o 


  -2   6   7     8878.71     8331.49    226.30 o 


  -1   6   7      522.95      653.34     44.93 o 


   0   6   7    15026.64    12951.13    743.28 o 


   1   6   7      459.63      519.60     34.70 o 


   2   6   7     3245.10     3135.26    139.52 o 


   3   6   7      336.85      415.35     36.39 o 


  -8   7   7        0.95      110.64     26.21 o 


  -7   7   7       77.19      175.58     31.04 o 


  -6   7   7       25.80      235.61     29.01 o 


  -5   7   7      130.04      343.14     38.12 o 


  -4   7   7      679.94      885.40     49.36 o 


  -3   7   7      265.13      337.01     31.72 o 


  -2   7   7      405.09      620.82     56.55 o 


  -1   7   7      155.49      322.43     45.01 o 


   0   7   7       77.85      311.45    103.72 o 


   1   7   7       15.17      122.22     27.62 o 


   2   7   7        7.76      140.93     32.57 o 


   3   7   7       69.47      128.62     29.89 o 


  -8   8   7      294.28      397.33     29.31 o 


  -7   8   7     2489.91     2640.48     97.79 o 


  -6   8   7      680.24      782.83     46.48 o 


  -5   8   7     7991.99     7477.63    152.57 o 


  -4   8   7     1505.87     1371.43     46.31 o 


  -3   8   7     8363.05     8011.87    241.57 o 


  -2   8   7      793.05      794.62     34.03 o 


  -1   8   7    10735.42     9689.86    432.10 o 


   0   8   7     2441.94     2157.69    103.83 o 


   1   8   7     6043.00     5437.52    239.28 o 


   2   8   7      383.63      438.52     28.17 o 


   3   8   7     1360.51     1382.27     45.89 o 


  -8   9   7       52.31      139.84     28.28 o 


  -7   9   7       64.90      101.06     28.62 o 


  -6   9   7      608.29      706.79     50.79 o 


  -5   9   7      407.14      527.12     38.39 o 


  -4   9   7       26.16      104.14     28.63 o 


  -3   9   7        0.92       46.88     25.35 o 


  -2   9   7      306.32      357.74     28.91 o 


  -1   9   7       18.44      105.71     24.42 o 


   0   9   7      134.24      285.28     33.52 o 


   1   9   7       36.82       98.97     24.43 o 


   2   9   7       86.04      124.70     29.41 o 


   3   9   7       42.30       82.39     23.45 o 


  -8  10   7     1379.59     1425.69     71.10 o 


  -7  10   7      862.22      964.37     43.54 o 


  -6  10   7     3733.52     3746.06     85.41 o 


  -5  10   7     1894.54     1696.92     48.54 o 


  -4  10   7     5936.33     5602.88    146.20 o 


  -3  10   7     1104.65     1073.41     43.02 o 


  -2  10   7     5949.15     5452.41    182.04 o 


  -1  10   7     3525.41     3196.79    150.20 o 


   0  10   7     6738.58     5799.50    231.50 o 


   1  10   7     1743.32     1608.13     96.15 o 


   2  10   7     3013.23     2889.14    143.21 o 


   3  10   7       59.24       63.60     23.63 o 


  -7  11   7       50.78      119.41     32.03 o 


  -6  11   7      148.09      220.56     34.71 o 


  -5  11   7      304.79      433.64     34.69 o 


  -4  11   7      204.64      207.92     31.11 o 


  -3  11   7      104.03      125.19     26.28 o 


  -2  11   7       12.14       44.23     22.27 o 


  -1  11   7       90.78      188.22     24.85 o 


   0  11   7       67.76      126.35     31.80 o 


   1  11   7       76.80      131.11     23.40 o 


   2  11   7       16.71       95.78     23.63 o 


   3  11   7       24.64       55.74     23.62 o 


  -7  12   7     1679.05     1679.07     70.84 o 


  -6  12   7     1050.76     1126.43     45.74 o 


  -5  12   7     4074.53     3919.28     59.07 o 


  -4  12   7     2434.94     2199.22     55.07 o 


  -3  12   7     4292.14     4063.24    117.23 o 


  -2  12   7     3163.78     2882.62     98.22 o 


  -1  12   7     3491.77     3188.52    128.52 o 


   0  12   7     2241.13     2088.98    140.30 o 


   1  12   7     2306.44     2172.94    112.59 o 


   2  12   7      417.46      472.26     31.42 o 


  -7  13   7        3.05       34.16     30.26 o 


  -6  13   7        0.34       28.58     30.38 o 


  -5  13   7      522.43      498.40     38.39 o 


  -4  13   7       31.57       92.00     26.37 o 


  -3  13   7       75.24       91.13     25.59 o 


  -2  13   7       46.18       89.94     24.04 o 


  -1  13   7      120.44      123.60     28.62 o 


   0  13   7        7.79       36.12     29.49 o 


   1  13   7        0.08       18.82     31.02 o 


   2  13   7       43.75       87.58     24.83 o 


  -7  14   7      787.62      770.99     45.03 o 


  -6  14   7     1657.14     1626.91     57.92 o 


  -5  14   7     1886.42     1805.49     47.97 o 


  -4  14   7     2665.55     2537.77     47.92 o 


  -3  14   7     2700.53     2579.92     47.90 o 


  -2  14   7     3347.86     3188.35    105.36 o 


  -1  14   7     1442.64     1363.52     48.20 o 


   0  14   7     1065.40     1052.62     52.30 o 


   1  14   7     1223.26     1216.63     89.50 o 


   2  14   7     1524.30     1471.25    101.69 o 


  -7  15   7        1.83       26.20     31.18 o 


  -6  15   7        4.94      -28.79     28.79 o 


  -5  15   7       93.11      112.17     30.86 o 


  -4  15   7       54.90       81.03     25.97 o 


  -3  15   7        6.84       12.48     22.06 o 


  -2  15   7        9.31        9.30     21.06 o 


  -1  15   7       60.68       70.84     26.63 o 


   0  15   7       23.08       19.13     31.81 o 


   1  15   7       13.63       23.78     31.65 o 


   2  15   7        0.03       20.29     34.42 o 


  -6  16   7      889.62      966.21     45.19 o 


  -5  16   7     1636.59     1572.59     44.70 o 


  -4  16   7     2213.52     2079.35     44.28 o 


  -3  16   7     1996.79     1855.13     49.21 o 


  -2  16   7     1768.11     1686.46     48.62 o 


  -1  16   7     1300.01     1249.42     48.31 o 


   0  16   7      695.06      647.32     45.15 o 


   1  16   7      889.61      898.88     49.94 o 


   2  16   7      840.63      726.79     86.13 o 


  -6  17   7      126.26      178.91     33.41 o 


  -5  17   7      195.90      174.52     30.57 o 


  -4  17   7        0.73       -7.37     22.89 o 


  -3  17   7        2.71       33.65     21.62 o 


  -2  17   7        3.05       41.59     22.23 o 


  -1  17   7       72.98       57.06     26.09 o 


   0  17   7       10.30       19.46     30.05 o 


   1  17   7        0.05       26.20     31.39 o 


  -6  18   7     1467.27     1422.62     68.34 o 


  -5  18   7     1369.76     1348.93     47.87 o 


  -4  18   7      629.31      728.63     37.73 o 


  -3  18   7     1937.90     1869.34     43.28 o 


  -2  18   7     1732.81     1653.45     71.04 o 


  -1  18   7      723.98      759.82     35.91 o 


   0  18   7     1488.43     1419.25     75.82 o 


   1  18   7      848.30      867.82     48.17 o 


  -5  19   7        0.31        8.07     27.13 o 


  -4  19   7      249.07      250.47     30.61 o 


  -3  19   7        0.91       26.12     20.61 o 


  -2  19   7       73.94       75.42     22.94 o 


  -1  19   7       20.71       30.43     22.79 o 


   0  19   7       28.38       16.50     29.82 o 


  -5  20   7      741.81      876.50     45.84 o 


  -4  20   7     1351.51     1314.80     46.82 o 


  -3  20   7      970.06      964.51     30.94 o 


  -2  20   7     1240.19     1232.79     37.96 o 


  -1  20   7     1294.44     1325.42     49.66 o 


   0  20   7      850.60      846.26     50.05 o 


  -4  21   7       64.12       27.88     26.90 o 


  -3  21   7       29.02       13.46     20.22 o 


  -2  21   7       73.49       97.01     25.39 o 


  -1  21   7       25.77       53.30     22.73 o 


  -3  22   7     1048.24     1072.19     36.75 o 


  -2  22   7      676.33      760.24     36.90 o 


  -8   0   8      845.47      932.59     53.15 o 


  -6   0   8     2484.00     2766.71    146.88 o 


  -4   0   8      519.35     1125.20    116.19 o 


  -2   0   8     2213.45     2138.93     91.94 o 


   0   0   8     2740.19     2644.71    363.32 o 


   2   0   8     1425.99     1562.38    266.35 o 


  -8   1   8      425.00      601.50     35.09 o 


  -7   1   8      455.43      730.07     33.91 o 


  -6   1   8     1012.94     1320.48     37.27 o 


  -5   1   8     2353.74     2493.11     49.84 o 


  -4   1   8     3683.24     3326.89     56.54 o 


  -3   1   8     2669.76     2585.44     55.05 o 


  -2   1   8      938.26     1125.33     52.47 o 


  -1   1   8     1625.66     1522.36     70.78 o 


   0   1   8     1196.18     1306.00     87.75 o 


   1   1   8     2114.19     2099.05    127.33 o 


   2   1   8      620.05      778.56     75.05 o 


  -8   2   8        2.06       92.75     27.20 o 


  -7   2   8     1234.15     1434.04     36.14 o 


  -6   2   8      154.93      319.37     33.65 o 


  -5   2   8     2823.88     3117.62     86.78 o 


  -4   2   8        4.54      403.00     71.36 o 


  -3   2   8     1068.99     1295.14     45.79 o 


  -2   2   8      145.55      486.50     92.97 o 


  -1   2   8     2232.96     2090.81     88.63 o 


   0   2   8       73.22      329.93     39.87 o 


   1   2   8     2585.84     2699.85    166.19 o 


   2   2   8      100.42      277.22     35.44 o 


  -8   3   8      650.78      807.59     34.78 o 


  -7   3   8     1166.51     1277.86     36.59 o 


  -6   3   8      733.79     1034.77     38.13 o 


  -5   3   8     2017.64     1951.98     49.30 o 


  -4   3   8     3222.86     3223.04     89.52 o 


  -3   3   8      772.96      888.22     37.37 o 


  -2   3   8     3825.53     3634.67    210.09 o 


  -1   3   8      929.43      977.89     98.89 o 


   0   3   8     1835.19     1788.19     68.55 o 


   1   3   8      490.76      769.27     48.98 o 


   2   3   8     1311.75     1340.95     57.11 o 


  -8   4   8      792.94     1000.42     36.02 o 


  -7   4   8      184.53      399.78     34.83 o 


  -6   4   8     1610.08     1790.78     47.94 o 


  -5   4   8      260.03      431.92     47.92 o 


  -4   4   8     2193.02     2320.27     52.03 o 


  -3   4   8      197.45      288.22     33.71 o 


  -2   4   8     4649.55     4344.26    125.74 o 


  -1   4   8        5.57      150.54     39.95 o 


   0   4   8     1895.10     1895.98    105.32 o 


   1   4   8      423.01      562.17     52.90 o 


   2   4   8      830.93      973.41     65.63 o 


  -8   5   8      753.86      800.81     32.93 o 


  -7   5   8     1686.32     1856.05     60.16 o 


  -6   5   8     1727.87     1686.32     41.16 o 


  -5   5   8     2145.99     2348.04    101.72 o 


  -4   5   8      834.79     1014.21     40.38 o 


  -3   5   8     2847.28     2859.96    110.10 o 


  -2   5   8      557.20      857.04     47.13 o 


  -1   5   8     2994.66     2728.73     97.80 o 


   0   5   8      518.65      655.76     35.38 o 


   1   5   8     1698.53     1657.15     69.08 o 


   2   5   8       16.28       80.12     30.94 o 


  -8   6   8        3.34      221.01     35.77 o 


  -7   6   8     1679.43     1790.08     79.63 o 


  -6   6   8      569.87      703.19     41.50 o 


  -5   6   8     2211.58     2292.00     66.51 o 


  -4   6   8       30.39       53.15     26.31 o 


  -3   6   8     4189.88     4012.15    118.17 o 


  -2   6   8      114.81      231.15     32.01 o 


  -1   6   8     3336.31     3147.13    120.34 o 


   0   6   8      198.71      325.65     39.03 o 


   1   6   8      994.23     1094.55     42.28 o 


   2   6   8      122.72      151.32     33.21 o 


  -7   7   8      659.29      763.99     37.63 o 


  -6   7   8     2476.44     2505.15     58.35 o 


  -5   7   8     1181.25     1183.62     42.81 o 


  -4   7   8     1336.46     1491.20     89.10 o 


  -3   7   8      275.57      425.65     32.38 o 


  -2   7   8     4664.21     4515.21    163.39 o 


  -1   7   8      428.43      633.95     36.07 o 


   0   7   8     2030.33     1949.92    111.97 o 


   1   7   8      140.33      228.53     28.34 o 


   2   7   8      331.22      397.64     38.94 o 


  -7   8   8       65.40      234.37     36.70 o 


  -6   8   8     1229.43     1307.62     46.47 o 


  -5   8   8      462.93      528.44     39.11 o 


  -4   8   8     3771.04     3443.97    109.44 o 


  -3   8   8      719.38      816.51     46.16 o 


  -2   8   8     4397.33     4307.86    151.08 o 


  -1   8   8      447.94      562.05     32.55 o 


   0   8   8     1536.71     1598.65     73.70 o 


   1   8   8       36.62       40.27     24.31 o 


   2   8   8      428.25      505.20     34.36 o 


  -7   9   8     3049.14     2843.07     67.03 o 


  -6   9   8      306.97      419.43     42.14 o 


  -5   9   8     1722.93     1816.93     54.17 o 


  -4   9   8      140.24      183.29     30.90 o 


  -3   9   8     2627.87     2546.31     89.37 o 


  -2   9   8      771.40      864.94     47.24 o 


  -1   9   8     2673.57     2549.86    117.11 o 


   0   9   8      316.89      403.41     28.48 o 


   1   9   8      766.91      775.95     30.67 o 


   2   9   8      106.75      164.88     28.69 o 


  -7  10   8     1112.93     1197.19     50.10 o 


  -6  10   8      436.41      627.03     45.25 o 


  -5  10   8     2043.10     2011.54     58.08 o 


  -4  10   8      337.83      418.17     34.63 o 


  -3  10   8     1841.65     1853.47     53.37 o 


  -2  10   8     2027.61     1924.40    101.72 o 


  -1  10   8     1805.56     1681.44     71.83 o 


   0  10   8      173.14      196.93     25.70 o 


   1  10   8      991.97      984.46     33.15 o 


   2  10   8       29.08       48.03     24.85 o 


  -7  11   8       15.57       35.03     31.86 o 


  -6  11   8     2434.27     2439.39     60.16 o 


  -5  11   8      156.81      184.03     33.36 o 


  -4  11   8     2262.55     2155.23     82.05 o 


  -3  11   8      523.91      668.17     35.77 o 


  -2  11   8     2334.73     2359.34     91.09 o 


  -1  11   8       84.33      115.55     24.54 o 


   0  11   8     1417.55     1347.17     77.09 o 


   1  11   8      335.20      361.87     27.77 o 


  -7  12   8       98.40      160.38     34.02 o 


  -6  12   8     1088.16     1145.31     47.22 o 


  -5  12   8      419.75      535.90     38.66 o 


  -4  12   8     1181.85     1133.51     42.36 o 


  -3  12   8     1285.14     1242.36     50.34 o 


  -2  12   8      569.42      712.05     35.73 o 


  -1  12   8      940.94      886.40     53.04 o 


   0  12   8     1492.01     1524.80     50.42 o 


   1  12   8       31.15       60.45     22.05 o 


  -6  13   8        2.01        9.60     31.28 o 


  -5  13   8     1569.44     1529.68     46.56 o 


  -4  13   8       39.47       48.28     27.94 o 


  -3  13   8     2644.90     2599.02     99.24 o 


  -2  13   8      229.05      226.45     30.94 o 


  -1  13   8     1548.63     1603.29    111.53 o 


   0  13   8      177.55      198.97     38.77 o 


   1  13   8      923.35      944.29     64.87 o 


  -6  14   8      373.77      412.80     38.90 o 


  -5  14   8      960.00     1003.72     51.35 o 


  -4  14   8      391.14      446.55     35.16 o 


  -3  14   8      242.85      316.58     30.58 o 


  -2  14   8      537.40      591.20     43.99 o 


  -1  14   8      540.82      621.27     49.45 o 


   0  14   8      408.00      490.69     46.16 o 


   1  14   8      780.96      832.01     54.56 o 


  -6  15   8      806.07      927.30     43.08 o 


  -5  15   8        7.00      -26.70     29.91 o 


  -4  15   8     2601.22     2497.63     70.73 o 


  -3  15   8       56.27       41.08     24.95 o 


  -2  15   8     1738.00     1688.00     58.66 o 


  -1  15   8       20.33       -5.63     33.14 o 


   0  15   8      797.66      802.81     49.09 o 


  -5  16   8      341.37      420.04     36.14 o 


  -4  16   8      475.77      545.18     34.05 o 


  -3  16   8      132.50      144.32     26.45 o 


  -2  16   8      285.10      337.59     35.89 o 


  -1  16   8      340.91      369.10     41.12 o 


   0  16   8      431.08      535.39     47.01 o 


  -5  17   8     1186.22     1158.67     40.07 o 


  -4  17   8       13.95      -13.13     23.76 o 


  -3  17   8     1453.71     1449.33     45.61 o 


  -2  17   8        1.00      -26.82     26.82 o 


  -1  17   8     1255.90     1220.62     51.55 o 


   0  17   8       17.11        4.03     60.67 o 


  -4  18   8      286.36      315.73     28.61 o 


  -3  18   8      564.33      635.92     37.11 o 


  -2  18   8       83.04      118.00     30.68 o 


  -1  18   8      320.62      353.65     40.31 o 


  -4  19   8      901.31      898.46     79.72 o 


  -3  19   8       85.63       53.22     25.62 o 


  -2  19   8     1328.64     1366.38     56.23 o 


  -7   0   9      138.44      402.27     43.86 o 


  -5   0   9     1007.84     1074.20     90.45 o 


  -3   0   9      212.50      543.91     70.93 o 


  -1   0   9        3.09      499.73    170.01 o 


   1   0   9       19.55      230.32     83.68 o 


  -7   1   9     1124.10     1288.88     49.61 o 


  -6   1   9     1659.27     1809.74     45.80 o 


  -5   1   9     1283.99     1328.73     40.30 o 


  -4   1   9     2563.76     2407.41     53.57 o 


  -3   1   9     1970.06     1854.04     59.20 o 


  -2   1   9     2463.23     2285.94    101.79 o 


  -1   1   9     2193.85     2016.16    201.19 o 


   0   1   9     2419.47     2055.76    172.78 o 


   1   1   9      885.65      775.00     73.37 o 


  -7   2   9        5.14      261.14     34.90 o 


  -6   2   9     1015.43     1098.29     34.02 o 


  -5   2   9      256.90      481.66     45.72 o 


  -4   2   9       62.90      484.84     70.54 o 


  -3   2   9      135.98      476.71     49.02 o 


  -2   2   9       70.82      429.76     57.24 o 


  -1   2   9       29.63      622.43    113.93 o 


   0   2   9       16.83      254.73     36.23 o 


   1   2   9        1.07      296.54     61.76 o 


  -7   3   9     1494.04     1536.86     73.20 o 


  -6   3   9      673.44      914.94     37.80 o 


  -5   3   9     2004.90     2055.98     66.77 o 


  -4   3   9     1899.34     1759.63     43.90 o 


  -3   3   9     2580.29     2423.31     74.99 o 


  -2   3   9     1296.22     1237.67     61.28 o 


  -1   3   9     3926.00     3323.36    307.93 o 


   0   3   9      343.58      437.19     50.15 o 


   1   3   9     1669.03     1607.98    141.43 o 


  -7   4   9      156.02      359.90     38.30 o 


  -6   4   9       56.92      252.93     54.25 o 


  -5   4   9       68.65      272.46     29.90 o 


  -4   4   9      790.36     1040.17     81.75 o 


  -3   4   9       82.61      320.91     41.83 o 


  -2   4   9        0.95      240.83     37.65 o 


  -1   4   9      116.77      365.25     44.06 o 


   0   4   9        2.66      187.27     39.42 o 


   1   4   9       25.11      183.01     31.79 o 


  -7   5   9      608.99      782.50     51.69 o 


  -6   5   9     2185.42     2120.23     82.76 o 


  -5   5   9      687.66      734.76     37.13 o 


  -4   5   9     3549.23     3467.48    111.91 o 


  -3   5   9     1285.98     1091.83     61.11 o 


  -2   5   9     2859.64     2670.25    155.95 o 


  -1   5   9      376.55      391.33     37.91 o 


   0   5   9     1632.45     1435.72    154.17 o 


   1   5   9      161.59      225.88     34.93 o 


  -7   6   9       17.08      170.96     36.97 o 


  -6   6   9        5.20      143.09     30.42 o 


  -5   6   9      216.87      286.41     34.69 o 


  -4   6   9        4.15      170.67     29.15 o 


  -3   6   9      149.87      237.87     30.91 o 


  -2   6   9      213.26      461.02     37.01 o 


  -1   6   9        1.06      102.84     30.23 o 


   0   6   9       97.07      166.82     39.18 o 


   1   6   9        0.45       78.15     29.03 o 


  -7   7   9     1770.46     1693.68     66.50 o 


  -6   7   9      526.65      661.39     42.01 o 


  -5   7   9     2282.65     2293.20     82.58 o 


  -4   7   9      752.74      789.44     39.21 o 


  -3   7   9     3470.19     3348.41    146.33 o 


  -2   7   9      587.48      757.38     69.17 o 


  -1   7   9     1845.09     1633.41     91.03 o 


   0   7   9       90.76      115.71     24.70 o 


  -7   8   9       61.08      247.21     55.39 o 


  -6   8   9       22.74       95.08     29.84 o 


  -5   8   9        4.48       61.35     27.84 o 


  -4   8   9       15.50      109.57     34.77 o 


  -3   8   9       20.44       60.56     27.48 o 


  -2   8   9       76.90      135.28     27.05 o 


  -1   8   9      252.79      356.22     31.82 o 


   0   8   9       16.47       24.86     23.30 o 


  -6   9   9     1689.00     1588.19     67.85 o 


  -5   9   9      328.74      358.91     37.11 o 


  -4   9   9     3599.90     3539.14    131.35 o 


  -3   9   9      235.49      256.19     33.05 o 


  -2   9   9     2485.29     2353.97    100.77 o 


  -1   9   9      561.97      587.95     48.00 o 


   0   9   9      583.95      656.74     62.97 o 


  -6  10   9        7.21       69.32     33.77 o 


  -5  10   9       32.32      102.63     31.23 o 


  -4  10   9      218.28      289.98     34.20 o 


  -3  10   9        2.50       16.72     32.82 o 


  -2  10   9       86.38      135.51     28.64 o 


  -1  10   9      101.04      135.66     24.94 o 


   0  10   9       31.73       66.31     24.88 o 


  -6  11   9      285.53      279.71     36.89 o 


  -5  11   9     2226.94     2190.59    106.72 o 


  -4  11   9      140.38      142.72     31.97 o 


  -3  11   9     2735.83     2588.59    144.81 o 


  -2  11   9      333.64      364.78     34.12 o 


  -1  11   9     1279.23     1257.12     91.15 o 


   0  11   9      380.88      360.11     29.03 o 


  -6  12   9       56.89       93.96     40.66 o 


  -5  12   9      476.07      570.79     37.78 o 


  -4  12   9      118.10      141.01     30.78 o 


  -3  12   9       94.17       91.50     32.12 o 


  -2  12   9        1.76        6.16     27.12 o 


  -1  12   9        8.04       27.54     21.79 o 


  -5  13   9       80.49       85.95     29.33 o 


  -4  13   9     2174.24     2230.11     62.90 o 


  -3  13   9       23.25        8.13     28.70 o 


  -2  13   9     1957.45     1921.32    103.56 o 


  -1  13   9      353.34      356.73     32.28 o 


  -5  14   9       19.21        1.34     30.87 o 


  -4  14   9      438.14      509.20     35.04 o 


  -3  14   9        9.44       -0.63     26.51 o 


  -2  14   9        1.26       29.39     26.48 o 


  -1  14   9        1.52       22.55     41.28 o 


  -4  15   9       46.44       63.04     26.49 o 


  -3  15   9     1802.92     1843.94     65.92 o 


  -2  15   9       21.71       14.03     24.49 o 


  -3  16   9       84.17      124.33     84.23 o 


  -6   0  10     2253.19     2109.17     98.49 o 


  -4   0  10     1924.19     2024.35    252.03 o 


  -2   0  10     1463.06     1328.07    192.45 o 


  -6   1  10      563.84      858.31     39.42 o 


  -5   1  10      244.84      595.70     67.53 o 


  -4   1  10      314.76      501.65     50.27 o 


  -3   1  10     1109.95     1186.84     55.15 o 


  -2   1  10      365.59      548.76     47.20 o 


  -1   1  10      522.11      674.41     64.41 o 


  -6   2  10      134.96      282.09     31.02 o 


  -5   2  10     2196.66     2047.98     48.91 o 


  -4   2  10        8.75       26.31     36.74 o 


  -3   2  10     1923.74     1946.44     94.10 o 


  -2   2  10       21.19      164.33     34.15 o 


  -1   2  10     1289.69     1169.02    123.35 o 


  -6   3  10      225.02      450.19     34.20 o 


  -5   3  10      404.20      617.11     40.79 o 


  -4   3  10      420.94      765.86     90.07 o 


  -3   3  10      112.56      288.58     62.16 o 


  -2   3  10      762.99      824.54     62.50 o 


  -1   3  10       69.76      193.58     31.78 o 


  -6   4  10     1255.16     1249.48     51.71 o 


  -5   4  10      202.23      298.60     33.59 o 


  -4   4  10     2061.70     2003.70    109.91 o 


  -3   4  10       28.71       59.16     34.56 o 


  -2   4  10     1311.10     1320.85    122.86 o 


  -1   4  10      105.78      189.67     32.32 o 


  -6   5  10      406.49      556.26     43.91 o 


  -5   5  10      281.36      467.17     36.93 o 


  -4   5  10      110.56      184.37     34.73 o 


  -3   5  10      490.43      705.11     59.22 o 


  -2   5  10       22.94       88.73     31.51 o 


  -1   5  10      302.94      481.08     73.81 o 


  -5   6  10     1224.99     1352.49     47.46 o 


  -4   6  10      168.81      152.16     35.34 o 


  -3   6  10     2173.62     2067.53    131.73 o 


  -2   6  10      100.30      114.98     32.33 o 


  -5   7  10      109.93      161.75     34.27 o 


  -4   7  10      231.63      340.24     40.01 o 


  -3   7  10        9.83       40.40     30.97 o 


  -2   7  10       49.22       96.76     27.24 o 


  -5   8  10      265.16      381.15     35.03 o 


  -4   8  10     1573.40     1594.51     94.22 o 


  -3   8  10      189.24      135.60     35.42 o 


  -2   8  10      953.57      862.28     52.11 o 


  -5   9  10      448.42      525.06    105.97 o 


  -4   9  10       43.43       57.06     28.98 o 


  -3   9  10       53.07       44.50     27.32 o 


  -2   9  10       55.91       30.20     57.10 o 


  -4  10  10      322.78      340.66     51.33 o 


  -3  10  10     1215.48     1222.61     90.39 o 


                                                 
